# Supplementary material for: Conformation and dynamics of the ligand shell of a water-soluble Au102 nanoparticle
Source: Nat Commun. 2016 Jan 21;7:10401. doi: 10.1038/ncomms10401 (PMC4736050; doi:10.1038/ncomms10401)
Supplement: Supplementary Data 1 — Coordinates of the full MD trajectory. [file ncomms10401-s4.zip]

Archive with 1 entries (1 files):
- trajectory.xyz
