# Supplementary material for: Conformation and dynamics of the ligand shell of a water-soluble Au102 nanoparticle
Source: Nat Commun. 2016 Jan 21;7:10401. doi: 10.1038/ncomms10401 (PMC4736050; doi:10.1038/ncomms10401)
Supplement: Supplementary Data 1 — Coordinates of the full MD trajectory. [file ncomms10401-s4.zip › trajectory.xyz]

762
 generated by VMD
  S         26.259998       22.019999       32.900002
  CZ        25.190001       21.199999       34.110001
  CD1       24.570000       21.879999       35.160000
  CB1       23.559999       21.259998       35.910000
  CA        23.110001       19.960001       35.660000
  C         22.080000       19.430000       36.470001
  CB2       23.870001       19.260000       34.709999
  CD2       24.879999       19.840000       33.940002
  O2        21.420000       18.420000       36.279999
  OH        21.459999       20.240000       37.379997
  HD1       24.830000       22.900000       35.360001
  HB1       23.139999       21.879999       36.689999
  HB2       23.619999       18.250000       34.419998
  HD2       25.330000       19.199999       33.189999
  HO        20.710001       19.789999       37.780003
  S         28.680000       19.059999       30.160000
  CZ        28.220001       17.350000       29.770000
  CD1       27.500000       16.990000       28.619999
  CB1       27.080000       15.670000       28.380001
  CA        27.460001       14.650001       29.270000
  C         27.139999       13.290000       29.090000
  CB2       28.199999       15.010000       30.400000
  CD2       28.500000       16.350000       30.699999
  O2        27.190001       12.330000       29.860001
  OH        26.410000       13.000000       27.980001
  HD1       27.379999       17.750000       27.869999
  HB1       26.670000       15.460000       27.410000
  HB2       28.459999       14.250000       31.119999
  HD2       28.970001       16.629999       31.619999
  HO        26.199999       12.070000       27.840000
  S         24.170000       25.420000       33.430000
  CZ        22.820000       26.199999       34.360001
  CD1       23.039999       27.279999       35.230000
  CB1       21.930000       27.860001       35.860001
  CA        20.639999       27.420002       35.580002
  C         19.459999       28.020000       36.080002
  CB2       20.420000       26.400002       34.649998
  CD2       21.530001       25.769999       34.049999
  O2        18.279999       27.690001       35.940002
  OH        19.630001       29.119999       36.869999
  HD1       24.020000       27.679998       35.410000
  HB1       22.290001       28.680000       36.480000
  HB2       19.420000       26.070002       34.439999
  HD2       21.280001       25.139999       33.220001
  HO        18.760000       29.379999       37.180000
  S         22.110001       21.300001       32.410000
  CZ        20.360001       21.259998       32.869999
  CD1       19.580000       20.240000       32.330002
  CB1       18.240000       20.120001       32.730000
  CA        17.680000       21.000000       33.660000
  C         16.350000       20.880001       34.110001
  CB2       18.490000       22.019999       34.189999
  CD2       19.809999       22.190001       33.770000
  O2        15.910000       21.410000       35.130001
  OH        15.500000       20.020000       33.480000
  HD1       19.910000       19.570000       31.549999
  HB1       17.619999       19.379999       32.230000
  HB2       18.139999       22.750000       34.900002
  HD2       20.439999       22.910000       34.250000
  HO        14.740000       19.930000       34.070000
  S         26.660000       28.619999       32.520000
  CZ        26.789999       27.250000       33.699997
  CD1       27.279999       26.010000       33.290001
  CB1       27.639999       25.020000       34.209999
  CA        27.330000       25.130001       35.570000
  C         27.460001       24.040001       36.459999
  CB2       26.840000       26.380001       35.969997
  CD2       26.570000       27.420002       35.070000
  O2        27.130001       24.040001       37.639999
  OH        27.950001       22.889999       35.910000
  HD1       27.430000       25.799999       32.239998
  HB1       28.099998       24.070000       33.970001
  HB2       26.660000       26.450001       37.029999
  HD2       26.219999       28.389999       35.389999
  HO        27.809999       22.200001       36.559998
  S         21.970001       28.789999       32.330002
  CZ        21.140001       30.380001       32.099998
  CD1       20.209999       30.780001       33.070000
  CB1       19.660000       32.060001       32.980000
  CA        19.910000       32.869999       31.860001
  C         19.330000       34.150002       31.779999
  CB2       20.710001       32.400002       30.820000
  CD2       21.389999       31.180000       30.980000
  O2        19.680000       35.020000       30.990000
  OH        18.530001       34.549999       32.809998
  HD1       19.930000       30.109999       33.870003
  HB1       19.030001       32.379997       33.800003
  HB2       20.950001       33.010002       29.969999
  HD2       22.100000       30.820000       30.250000
  HO        18.320000       35.450001       32.540001
  S         30.250000       26.530001       31.750000
  CZ        32.040001       26.500000       31.980000
  CD1       32.780003       25.500000       32.620003
  CB1       34.170002       25.570000       32.760002
  CA        34.860001       26.630001       32.169998
  C         36.270000       26.670000       32.320000
  CB2       34.189999       27.530001       31.329998
  CD2       32.799999       27.420002       31.240002
  O2        37.040001       27.530001       31.889999
  OH        36.799999       25.710001       33.119999
  HD1       32.340000       24.570000       32.950001
  HB1       34.700001       24.860001       33.389999
  HB2       34.809998       28.239998       30.799999
  HD2       32.279999       28.129999       30.610001
  HO        37.750000       25.850000       33.080002
  S         29.519999       30.780001       29.869999
  CZ        28.750000       31.860001       31.099998
  CD1       28.139999       33.080002       30.790001
  CB1       27.550001       33.930000       31.730001
  CA        27.530001       33.520000       33.070000
  C         27.080000       34.279999       34.170002
  CB2       28.139999       32.309998       33.399998
  CD2       28.650000       31.429998       32.430000
  O2        27.139999       34.090000       35.380001
  OH        26.370001       35.389999       33.790001
  HD1       28.099998       33.389999       29.760000
  HB1       27.110001       34.889999       31.500000
  HB2       28.050001       31.860001       34.380001
  HD2       29.119999       30.520000       32.770000
  HO        26.029999       35.730000       34.619999
  S         29.869999       22.750000       31.689999
  CZ        30.420000       21.099998       32.190002
  CD1       29.890001       20.510002       33.340000
  CB1       30.350000       19.220001       33.650002
  CA        31.189999       18.469999       32.820000
  C         31.639999       17.170000       33.119999
  CB2       31.700001       19.090000       31.670000
  CD2       31.340000       20.410000       31.389999
  O2        32.410000       16.420000       32.540001
  OH        31.129999       16.690001       34.290001
  HD1       29.110001       20.990000       33.919998
  HB1       29.849998       18.850000       34.540001
  HB2       32.340000       18.590000       30.950001
  HD2       31.639999       20.940001       30.500000
  HO        31.380001       15.770000       34.250000
  S         33.010002       24.790001       28.859999
  CZ        34.090000       23.410000       28.400000
  CD1       34.470001       23.290001       27.060001
  CB1       35.439999       22.379999       26.619999
  CA        35.930000       21.459999       27.560001
  C         36.810001       20.420000       27.200001
  CB2       35.520000       21.549999       28.889999
  CD2       34.719997       22.600000       29.349998
  O2        37.389999       19.690001       28.000000
  OH        37.190002       20.450001       25.889999
  HD1       33.970001       23.940001       26.350000
  HB1       35.720001       22.400000       25.580002
  HB2       36.040001       20.910000       29.600000
  HD2       34.619999       22.679998       30.430000
  HO        37.860001       19.760000       25.850000
  S         28.320000       21.250000       18.029999
  CZ        29.980000       21.639999       17.420000
  CD1       30.260000       22.349998       16.250000
  CB1       31.590000       22.630001       15.920000
  CA        32.660000       22.190001       16.720001
  C         33.980000       22.660000       16.510000
  CB2       32.360001       21.420000       17.840000
  CD2       31.029999       21.099998       18.180000
  O2        35.009998       22.200001       17.010000
  OH        34.139999       23.540001       15.480000
  HD1       29.519999       22.820000       15.629999
  HB1       31.740000       23.299999       15.089999
  HB2       33.119999       21.259998       18.590000
  HD2       30.780001       20.480001       19.020000
  HO        35.079998       23.730000       15.599999
  S         26.320000       25.430000       17.200001
  CZ        27.509998       26.300001       16.150000
  CD1       28.829998       25.880001       16.330000
  CB1       29.750000       26.329998       15.369999
  CA        29.389999       27.119999       14.270000
  C         30.360001       27.490002       13.320000
  CB2       28.080002       27.600000       14.200000
  CD2       27.130001       27.200001       15.150000
  O2        30.139999       28.120001       12.290000
  OH        31.660000       27.119999       13.509999
  HD1       29.160000       25.150002       17.050001
  HB1       30.730000       25.869999       15.390000
  HB2       27.830000       28.280001       13.389999
  HD2       26.090000       27.439999       15.020000
  HO        32.219997       27.469999       12.810000
  S         26.490000       18.469999       21.150000
  CZ        26.619999       17.710001       19.520000
  CD1       27.880001       17.790001       18.920000
  CB1       28.000000       17.100000       17.710001
  CA        26.960001       16.330000       17.160000
  C         27.230000       15.430000       16.109999
  CB2       25.660000       16.420000       17.660000
  CD2       25.529999       17.120001       18.860001
  O2        26.459999       14.600000       15.610000
  OH        28.540001       15.410000       15.730000
  HD1       28.689999       18.370001       19.349998
  HB1       29.030001       17.130001       17.389999
  HB2       24.830000       15.880001       17.209999
  HD2       24.600000       17.020000       19.400002
  HO        28.599998       14.670000       15.110001
  S         30.750000       20.299999       21.949999
  CZ        31.639999       18.770000       22.349998
  CD1       31.860001       18.450001       23.689999
  CB1       32.610001       17.359999       24.160000
  CA        33.130001       16.490000       23.199999
  C         33.989998       15.450000       23.610001
  CB2       32.920002       16.740000       21.840000
  CD2       32.149998       17.850000       21.429998
  O2        34.610001       14.570000       23.010002
  OH        34.380001       15.580000       24.910000
  HD1       31.459999       19.040001       24.500000
  HB1       32.880001       17.209999       25.200001
  HB2       33.440002       16.119999       21.129999
  HD2       31.960001       18.020000       20.380001
  HO        34.930000       14.840000       25.200001
  S         25.650002       31.440001       30.330000
  CZ        24.600000       32.650002       31.170002
  CD1       24.139999       32.389999       32.459999
  CB1       23.360001       33.369999       33.080002
  CA        23.090000       34.610001       32.480000
  C         22.150000       35.529999       32.980000
  CB2       23.689999       34.920002       31.259998
  CD2       24.519999       33.959999       30.669998
  O2        21.840000       36.619999       32.490002
  OH        21.380001       35.090000       34.020000
  HD1       24.300001       31.450001       32.980000
  HB1       22.760000       33.110001       33.940002
  HB2       23.469999       35.810001       30.690001
  HD2       24.939999       34.119999       29.690001
  HO        20.920000       35.899998       34.240002
  S         26.580000       33.239998       26.090000
  CZ        28.220001       33.860001       26.520000
  CD1       28.450001       35.130001       27.070000
  CB1       29.740000       35.660000       27.240000
  CA        30.869999       34.910000       26.889999
  C         32.180000       35.400002       27.110001
  CB2       30.620001       33.590000       26.490000
  CD2       29.340000       33.040001       26.340000
  O2        33.239998       34.790001       27.080000
  OH        32.279999       36.709999       27.480000
  HD1       27.590000       35.700001       27.360001
  HB1       29.900000       36.660000       27.590000
  HB2       31.500000       33.010002       26.259998
  HD2       29.160000       32.099998       25.840000
  HO        33.230000       36.770000       27.620001
  S         31.480000       29.379999       26.549999
  CZ        32.950001       29.990002       27.410000
  CD1       34.100002       29.209999       27.560001
  CB1       35.200001       29.719999       28.269999
  CA        35.250000       30.990000       28.859999
  C         36.389999       31.570000       29.460001
  CB2       34.090000       31.750000       28.740002
  CD2       32.980000       31.240002       28.039999
  O2        36.530003       32.700001       29.900000
  OH        37.500000       30.780001       29.519999
  HD1       34.209999       28.230000       27.119999
  HB1       36.090000       29.110001       28.269999
  HB2       34.049999       32.780003       29.049999
  HD2       32.079998       31.830002       27.959999
  HO        38.169998       31.329998       29.939999
  S         33.180000       25.490000       24.540001
  CZ        34.330002       26.280001       23.380001
  CD1       34.110001       25.969999       22.040001
  CB1       34.939999       26.429998       21.000000
  CA        35.980000       27.309999       21.310001
  C         36.880001       27.679998       20.290001
  CB2       36.209999       27.590000       22.660000
  CD2       35.430000       27.080000       23.710001
  O2        37.950001       28.269999       20.420000
  OH        36.419998       27.449999       19.030001
  HD1       33.239998       25.389999       21.779999
  HB1       34.610001       26.289999       19.980000
  HB2       37.090000       28.190001       22.860001
  HD2       35.680000       27.430000       24.700001
  HO        36.939999       27.889999       18.350000
  S         27.670000       17.000000       24.969999
  CZ        27.790001       16.109999       23.400000
  CD1       26.719999       15.360001       22.900000
  CB1       26.889999       14.730000       21.660000
  CA        28.090000       14.720000       20.940001
  C         28.299999       14.020000       19.730000
  CB2       29.139999       15.420000       21.530001
  CD2       29.010000       16.150000       22.709999
  O2        29.340000       14.060000       19.080000
  OH        27.200001       13.480000       19.139999
  HD1       25.820000       15.340000       23.490000
  HB1       26.029999       14.150000       21.370001
  HB2       30.130001       15.420000       21.090000
  HD2       29.840000       16.670000       23.190001
  HO        27.560001       13.000000       18.389999
  S         23.010002       16.940001       25.570000
  CZ        22.600000       16.010000       27.070000
  CD1       23.459999       15.030001       27.579998
  CB1       23.180000       14.390000       28.789999
  CA        21.879999       14.470000       29.320000
  C         21.359999       13.660001       30.350000
  CB2       20.980000       15.360001       28.710001
  CD2       21.329998       16.180000       27.630001
  O2        20.250000       13.750000       30.850000
  OH        22.320002       12.980000       31.029999
  HD1       24.460001       14.950000       27.170000
  HB1       23.970001       13.750000       29.139999
  HB2       20.000000       15.450000       29.139999
  HD2       20.650002       16.920000       27.230000
  HO        21.879999       12.410001       31.670000
  S         31.730001       30.139999       22.830000
  CZ        33.040001       30.889999       23.829998
  CD1       34.160000       30.130001       24.180000
  CB1       35.280003       30.629999       24.849998
  CA        35.260002       31.989998       25.200001
  C         36.360001       32.620003       25.810001
  CB2       34.139999       32.780003       24.910000
  CD2       33.049999       32.230000       24.230001
  O2        36.500000       33.820000       26.040001
  OH        37.340000       31.840000       26.370001
  HD1       34.279999       29.100000       23.880001
  HB1       36.020000       29.890001       25.109999
  HB2       34.110001       33.810001       25.209999
  HD2       32.209999       32.850002       23.940001
  HO        37.939999       32.379997       26.889999
  S         27.620001       32.400002       23.080002
  CZ        28.110001       34.130001       23.250000
  CD1       29.470001       34.439999       23.239998
  CB1       29.840000       35.779999       23.440001
  CA        28.859999       36.770000       23.590000
  C         29.170000       38.090000       23.950001
  CB2       27.500000       36.430000       23.540001
  CD2       27.110001       35.099998       23.430000
  O2        28.430000       39.030003       24.250000
  OH        30.500000       38.290001       24.160000
  HD1       30.250000       33.720001       23.039999
  HB1       30.889999       35.869999       23.660000
  HB2       26.750000       37.200001       23.670002
  HD2       26.090000       34.739998       23.469999
  HO        30.790001       39.200001       24.189999
  S         24.260002       22.080000       17.490000
  CZ        25.270000       21.400002       16.150000
  CD1       25.810001       20.109999       16.219999
  CB1       26.820000       19.680000       15.340000
  CA        27.279999       20.539999       14.330000
  C         28.230000       20.090000       13.389999
  CB2       26.670000       21.789999       14.200000
  CD2       25.720001       22.240000       15.120000
  O2        28.780001       20.769999       12.520000
  OH        28.689999       18.820000       13.550000
  HD1       25.510002       19.400002       16.970001
  HB1       27.230000       18.689999       15.460000
  HB2       27.040001       22.439999       13.420000
  HD2       25.539999       23.299999       15.140000
  HO        29.540001       18.789999       13.090000
  S         21.760002       19.160000       20.179998
  CZ        22.170000       17.439999       20.559999
  CD1       21.910000       16.410000       19.650000
  CB1       22.170000       15.080000       20.009998
  CA        22.720001       14.740000       21.259998
  C         23.039999       13.440000       21.689999
  CB2       22.950001       15.800000       22.150000
  CD2       22.720001       17.139999       21.820000
  O2        23.549999       13.129999       22.760000
  OH        22.860001       12.440000       20.780001
  HD1       21.580000       16.619999       18.639999
  HB1       21.889999       14.270000       19.360001
  HB2       23.250000       15.490000       23.139999
  HD2       23.090000       17.869999       22.520000
  HO        22.860001       11.660000       21.340000
  S         23.730000       28.800001       17.990000
  CZ        23.330000       27.560001       16.730000
  CD1       23.120001       27.969999       15.410000
  CB1       22.850000       26.960001       14.480000
  CA        22.620001       25.629999       14.870000
  C         22.200001       24.610001       14.000000
  CB2       22.770000       25.220001       16.200001
  CD2       23.120001       26.230000       17.110001
  O2        22.150000       23.400000       14.230000
  OH        22.060001       24.879999       12.680000
  HD1       23.139999       28.990000       15.060000
  HB1       22.720001       27.230000       13.440000
  HB2       22.609999       24.209999       16.549999
  HD2       23.269999       25.900000       18.129999
  HO        21.570000       24.150000       12.300000
  S         28.440001       28.520000       18.160000
  CZ        29.130001       30.170000       18.469999
  CD1       30.020000       30.629999       17.500000
  CB1       30.580002       31.910000       17.680000
  CA        30.350000       32.680000       18.830000
  C         31.040001       33.870003       19.110001
  CB2       29.440001       32.209999       19.780001
  CD2       28.820000       30.969999       19.580000
  O2        31.010000       34.480000       20.179998
  OH        31.940001       34.240002       18.160000
  HD1       30.190001       30.090000       16.580000
  HB1       31.180000       32.270000       16.860001
  HB2       29.270000       32.669998       20.739998
  HD2       28.090000       30.570000       20.260000
  HO        32.500000       34.949997       18.480000
  S         20.150002       26.900002       18.799999
  CZ        18.340000       26.830002       18.840000
  CD1       17.600000       27.630001       19.709999
  CB1       16.200001       27.530001       19.780001
  CA        15.540000       26.590000       18.980000
  C         14.160000       26.350000       19.170000
  CB2       16.280001       25.780001       18.110001
  CD2       17.660000       25.950001       17.970001
  O2        13.380001       25.660000       18.510000
  OH        13.490000       27.110001       20.079998
  HD1       18.139999       28.320000       20.340000
  HB1       15.670000       28.129999       20.490000
  HB2       15.780000       25.160000       17.380001
  HD2       18.160000       25.290001       17.289999
  HO        12.550000       26.949999       19.969999
  S         21.040001       31.129999       20.650002
  CZ        21.760002       32.180000       19.360001
  CD1       21.919998       31.830002       18.010000
  CB1       22.660000       32.690002       17.190001
  CA        23.199999       33.889999       17.660000
  C         24.010000       34.750000       16.900002
  CB2       22.920000       34.290001       18.969999
  CD2       22.209999       33.430000       19.820000
  O2        24.630001       35.730000       17.309999
  OH        24.139999       34.590000       15.549999
  HD1       21.440001       30.990000       17.549999
  HB1       22.799999       32.430000       16.150000
  HB2       23.239998       35.230000       19.400002
  HD2       22.060001       33.699997       20.860001
  HO        24.510000       35.410000       15.210000
  S         20.710001       23.090000       18.630001
  CZ        20.400000       21.490000       17.850000
  CD1       21.020000       20.920000       16.730000
  CB1       20.650002       19.639999       16.320000
  CA        19.660000       18.910000       16.990000
  C         19.260000       17.650000       16.500000
  CB2       19.049999       19.510000       18.099998
  CD2       19.400002       20.790001       18.539999
  O2        18.320000       17.020000       16.990000
  OH        19.990000       17.139999       15.460000
  HD1       21.700001       21.500000       16.119999
  HB1       21.119999       19.250000       15.430000
  HB2       18.290001       19.000000       18.680000
  HD2       18.920000       21.219999       19.410000
  HO        19.490000       16.440001       15.050000
  S         17.420000       24.830000       21.520000
  CZ        16.109999       23.689999       22.030001
  CD1       15.750000       23.580000       23.369999
  CB1       14.790000       22.650002       23.800001
  CA        14.170000       21.800001       22.869999
  C         13.200001       20.889999       23.320000
  CB2       14.520000       21.879999       21.520000
  CD2       15.450000       22.850000       21.129999
  O2        12.400000       20.290001       22.600000
  OH        12.950000       20.910000       24.660000
  HD1       16.189999       24.219999       24.119999
  HB1       14.590000       22.509998       24.849998
  HB2       14.030000       21.320000       20.730000
  HD2       15.720000       23.110001       20.120001
  HO        12.270000       20.290001       24.949999
  S         24.139999       18.139999       29.270000
  CZ        23.829998       17.309999       30.840000
  CD1       24.790001       16.410000       31.310001
  CB1       24.460001       15.640000       32.439999
  CA        23.239998       15.760000       33.110001
  C         22.950001       14.990000       34.250000
  CB2       22.240000       16.570000       32.560001
  CD2       22.560001       17.359999       31.450001
  O2        21.949999       15.110001       34.959999
  OH        23.990000       14.360000       34.860001
  HD1       25.739998       16.420000       30.799999
  HB1       25.260000       14.990000       32.760002
  HB2       21.210001       16.450001       32.860001
  HD2       21.750000       17.930000       31.040001
  HO        23.610001       13.850000       35.580002
  S         19.980000       20.200001       28.590000
  CZ        18.940001       18.760000       28.260000
  CD1       18.549999       18.510000       26.940001
  CB1       17.640001       17.490000       26.650000
  CA        17.090000       16.699999       27.670000
  C         16.100000       15.710000       27.480000
  CB2       17.670000       16.779999       28.950001
  CD2       18.559999       17.820000       29.240000
  O2        15.580000       14.930000       28.280001
  OH        15.790000       15.480000       26.180000
  HD1       18.850000       19.129999       26.119999
  HB1       17.359999       17.340000       25.620001
  HB2       17.460001       16.090000       29.750000
  HD2       18.810001       17.990000       30.270000
  HO        15.070000       14.850000       26.240002
  S         25.050001       31.760002       20.160000
  CZ        26.320000       32.809998       19.410000
  CD1       26.660000       32.529999       18.080000
  CB1       27.410000       33.410000       17.289999
  CA        27.760000       34.649998       17.830000
  C         28.580000       35.540001       17.100000
  CB2       27.299999       34.990002       19.110001
  CD2       26.660000       34.059998       19.930000
  O2        28.900002       36.650002       17.510000
  OH        29.020000       35.180000       15.860000
  HD1       26.280001       31.600000       17.690001
  HB1       27.799999       33.130001       16.320000
  HB2       27.449999       35.950001       19.580000
  HD2       26.400002       34.410000       20.920000
  HO        29.570000       35.910000       15.549999
  S         23.810001       33.360001       24.400002
  CZ        22.139999       33.810001       23.870001
  CD1       21.210001       32.799999       23.559999
  CB1       19.960001       33.239998       23.120001
  CA        19.559999       34.579998       23.080002
  C         18.320000       35.079998       22.630001
  CB2       20.559999       35.520000       23.350000
  CD2       21.860001       35.169998       23.750000
  O2        18.020000       36.250000       22.390001
  OH        17.520000       34.130001       22.060001
  HD1       21.520000       31.760002       23.559999
  HB1       19.309999       32.400002       22.920000
  HB2       20.200001       36.540001       23.360001
  HD2       22.620001       35.889999       24.030001
  HO        16.639999       34.489998       21.960001
  S         18.850000       29.440001       23.689999
  CZ        17.309999       29.949999       22.889999
  CD1       16.200001       29.820002       23.730000
  CB1       14.960001       30.290001       23.290001
  CA        14.860000       30.910000       22.049999
  C         13.630000       31.370001       21.520000
  CB2       15.970000       31.150000       21.230000
  CD2       17.190001       30.639999       21.680000
  O2        13.400001       31.889999       20.430000
  OH        12.539999       30.950001       22.230000
  HD1       16.289999       29.330002       24.690001
  HB1       14.099999       30.009998       23.889999
  HB2       15.920000       31.770000       20.350000
  HD2       18.059999       30.780001       21.040001
  HO        11.780000       31.020000       21.650000
  S         17.309999       25.590000       25.910000
  CZ        16.090000       26.480000       26.910000
  CD1       16.330000       26.370001       28.290001
  CB1       15.460000       27.070000       29.139999
  CA        14.400001       27.850000       28.670002
  C         13.620000       28.610001       29.549999
  CB2       14.210000       27.950001       27.279999
  CD2       15.060000       27.270000       26.400002
  O2        12.730000       29.400002       29.240000
  OH        13.839999       28.529999       30.900000
  HD1       17.170000       25.820000       28.680000
  HB1       15.710000       27.060001       30.190001
  HB2       13.309999       28.440001       26.960001
  HD2       14.960001       27.390001       25.330000
  HO        13.049999       28.980000       31.199999
  S         19.209999       29.990002       28.350000
  CZ        17.780001       30.780001       27.570000
  CD1       17.820000       31.510000       26.370001
  CB1       16.650000       32.119999       25.910000
  CA        15.410000       31.930000       26.530001
  C         14.200000       32.459999       26.020000
  CB2       15.340000       31.199999       27.720001
  CD2       16.530001       30.629999       28.180000
  O2        13.070001       32.500000       26.490000
  OH        14.270000       33.099998       24.820002
  HD1       18.780001       31.689999       25.910000
  HB1       16.820000       32.739998       25.039999
  HB2       14.410000       31.059999       28.239998
  HD2       16.460001       30.109999       29.130001
  HO        13.400001       33.430000       24.560001
  S         22.990000       32.709999       27.709999
  CZ        22.420002       34.400002       27.449999
  CD1       21.070002       34.779999       27.570000
  CB1       20.750000       36.119999       27.290001
  CA        21.719999       37.029999       26.849998
  C         21.410000       38.299999       26.340000
  CB2       23.080002       36.700001       26.800001
  CD2       23.369999       35.380001       27.150000
  O2        22.080000       39.170002       25.799999
  OH        20.060001       38.489998       26.270000
  HD1       20.280001       34.059998       27.609999
  HB1       19.730000       36.430000       27.469999
  HB2       23.880001       37.360001       26.490000
  HD2       24.410000       35.079998       27.139999
  HO        19.809999       39.380001       26.000000
  S         30.990000       24.230001       19.340000
  CZ        31.630001       25.910000       19.100000
  CD1       32.529999       26.180000       18.059999
  CB1       33.070000       27.469999       18.029999
  CA        32.720001       28.510000       18.900000
  C         33.349998       29.770000       18.850000
  CB2       31.730001       28.199999       19.830000
  CD2       31.300001       26.879999       20.050001
  O2        33.090000       30.780001       19.500000
  OH        34.030003       30.000000       17.690001
  HD1       32.820000       25.369999       17.410000
  HB1       33.750000       27.740000       17.230000
  HB2       31.340000       28.959999       20.500000
  HD2       30.639999       26.670000       20.869999
  HO        34.189999       30.940001       17.710001
  S         33.389999       22.630001       23.020000
  CZ        34.330002       21.140001       22.590000
  CD1       34.450001       20.850000       21.230000
  CB1       35.130001       19.740000       20.720001
  CA        35.560001       18.780001       21.650000
  C         36.160000       17.549999       21.320000
  CB2       35.389999       19.000000       23.020000
  CD2       34.779999       20.160000       23.500000
  O2        36.590000       16.670000       22.049999
  OH        36.160000       17.250000       19.990000
  HD1       34.100002       21.580000       20.500000
  HB1       35.180000       19.540001       19.660000
  HB2       35.540001       18.170000       23.699999
  HD2       34.360001       20.330000       24.480000
  HO        36.530003       16.410000       19.719999
  S         32.190002       20.920000       27.200001
  CZ        32.029999       19.129999       27.340000
  CD1       30.900000       18.430000       26.889999
  CB1       30.680000       17.100000       27.250000
  CA        31.709999       16.440001       27.930000
  C         31.660000       15.060000       28.180000
  CB2       32.809998       17.160000       28.430000
  CD2       32.990002       18.520000       28.150002
  O2        32.570000       14.390000       28.680000
  OH        30.529999       14.450001       27.730000
  HD1       30.120001       18.940001       26.350000
  HB1       29.799999       16.540001       26.960001
  HB2       33.500000       16.619999       29.059999
  HD2       33.910000       19.030001       28.420000
  HO        30.459999       13.690000       28.320000
  S         19.470001       24.010000       30.810001
  CZ        18.580000       25.450001       31.429998
  CD1       17.670000       25.330000       32.490002
  CB1       17.059999       26.440001       33.090000
  CA        17.350000       27.730000       32.620003
  C         16.559999       28.829998       33.020000
  CB2       18.279999       27.830000       31.580000
  CD2       18.980000       26.740000       31.049999
  O2        16.580000       29.939999       32.509998
  OH        15.640000       28.689999       34.020000
  HD1       17.460001       24.340000       32.869999
  HB1       16.340000       26.329998       33.889999
  HB2       18.490000       28.730000       31.029999
  HD2       19.740000       26.949999       30.320000
  HO        15.140000       29.510000       34.000000
  S         17.150000       22.430000       27.070000
  CZ        16.210001       21.129999       27.910000
  CD1       15.380000       20.230000       27.240000
  CB1       14.660000       19.209999       27.869999
  CA        14.740000       19.129999       29.260002
  C         14.180000       18.049999       29.980000
  CB2       15.470000       20.109999       29.949999
  CD2       16.189999       21.129999       29.309999
  O2        14.160000       17.949999       31.210001
  OH        13.440000       17.120001       29.330002
  HD1       15.270000       20.350000       26.170002
  HB1       14.020000       18.639999       27.200001
  HB2       15.549999       20.020000       31.020000
  HD2       16.670000       21.879999       29.920002
  HO        13.190001       16.480000       30.000000
  S         18.430000       21.080000       22.770000
  CZ        18.650000       19.309999       23.059999
  CD1       19.809999       18.770000       23.640001
  CB1       20.000000       17.389999       23.770000
  CA        19.010000       16.469999       23.410000
  C         19.049999       15.080000       23.670002
  CB2       17.860001       17.010000       22.809999
  CD2       17.680000       18.389999       22.639999
  O2        18.040001       14.379999       23.590000
  OH        20.209999       14.730000       24.289999
  HD1       20.590000       19.410000       24.010000
  HB1       20.920000       17.029999       24.200001
  HB2       17.029999       16.410000       22.490002
  HD2       16.730000       18.700001       22.219999
  HO        20.109999       13.890000       24.730000
  Au        26.559999       25.060001       29.500000
  Au        25.660000       24.980000       26.619999
  Au        26.099998       22.590000       28.039999
  Au        26.689999       24.150000       21.800001
  Au        25.769999       27.000000       22.170000
  Au        27.500000       27.030001       27.650002
  Au        28.350000       24.219999       27.480000
  Au        25.389999       22.439999       25.160000
  Au        23.010002       24.480000       25.910000
  Au        26.540001       26.970001       24.860001
  Au        25.360001       22.930000       30.799999
  Au        24.460001       26.059999       31.080000
  Au        26.940001       27.790001       30.220001
  Au        29.300001       25.799999       29.600000
  Au        28.099998       22.730000       29.980000
  Au        27.060001       21.639999       23.000000
  Au        28.410000       26.140001       22.740000
  Au        25.539999       29.180000       26.700001
  Au        29.410000       26.270000       25.469999
  Au        27.939999       21.830002       26.000000
  Au        25.420000       19.930000       26.610001
  Au        21.310001       23.510000       27.959999
  Au        22.760000       28.889999       27.490002
  Au        28.480000       29.040001       25.720001
  Au        30.179998       23.559999       25.190001
  Au        25.070000       20.400000       29.600000
  Au        27.720001       21.940001       20.309999
  Au        21.770000       24.790001       30.420000
  Au        22.260000       27.579998       30.209999
  Au        24.500000       29.449999       29.449999
  Au        27.840000       29.849998       28.340000
  Au        30.120001       27.809999       27.869999
  Au        31.189999       25.130001       27.250000
  Au        30.109999       22.080000       27.809999
  Au        27.660000       20.340000       28.320000
  Au        22.730000       19.379999       25.769999
  Au        20.590000       21.189999       26.420000
  Au        31.110001       25.400000       23.210001
  Au        30.520000       28.129999       23.559999
  Au        26.750000       31.070002       24.949999
  Au        23.990000       25.090000       21.080000
  Au        24.770000       25.020000       23.840000
  Au        24.370001       22.630001       22.550001
  Au        23.850000       24.270000       28.640001
  Au        24.770000       26.970001       28.320000
  Au        23.039999       27.170000       22.959999
  Au        22.030001       24.549999       23.129999
  Au        27.449999       24.240000       24.540001
  Au        23.900002       27.110001       25.599998
  Au        25.150002       23.139999       19.520000
  Au        26.049999       25.980000       19.580000
  Au        23.650000       27.740000       20.209999
  Au        21.160000       25.730000       20.710001
  Au        22.379999       22.939999       20.439999
  Au        23.369999       21.820000       27.230000
  Au        22.049999       26.250000       27.770000
  Au        24.969999       29.189999       23.810001
  Au        21.110001       26.459999       24.900000
  Au        22.639999       21.870001       24.480000
  Au        24.779999       19.969999       23.719999
  Au        29.209999       23.330000       22.430000
  Au        27.750000       28.920000       23.099998
  Au        21.949999       29.289999       24.740000
  Au        20.200001       23.670002       25.070000
  Au        25.260000       20.590000       20.900000
  Au        22.620001       21.840000       30.060001
  Au        28.710001       24.840000       20.030001
  Au        28.039999       27.760000       20.459999
  Au        25.820000       29.610001       21.090000
  Au        22.790001       30.009998       21.970001
  Au        20.439999       28.050001       22.410000
  Au        19.320000       25.410000       22.980001
  Au        20.430000       22.480000       22.430000
  Au        22.430000       20.590000       22.070000
  Au        27.480000       19.420000       24.570000
  Au        29.779999       21.070002       24.080000
  Au        19.370001       25.559999       27.260000
  Au        20.100000       28.320000       26.779999
  Au        23.990000       31.400002       25.880001
  Au        27.270000       20.439999       31.470001
  Au        23.039999       23.430000       32.850002
  Au        24.330002       28.880001       32.260002
  Au        29.709999       28.610001       30.769999
  Au        31.340000       23.689999       30.109999
  Au        25.369999       17.029999       25.490000
  Au        29.650000       31.210001       23.150002
  Au        28.540001       19.540001       21.680000
  Au        32.130001       27.320002       25.590000
  Au        25.990000       32.169998       28.110001
  Au        23.190001       20.559999       18.930000
  Au        27.430000       23.420000       17.750000
  Au        26.080000       28.590000       18.139999
  Au        20.769999       28.959999       19.780001
  Au        19.040001       23.789999       20.150002
  Au        21.059999       31.350000       27.809999
  Au        22.119999       19.199999       28.680000
  Au        18.200001       27.390001       24.660000
  Au        24.440001       32.330002       22.369999
  Au        31.910000       23.280001       21.300001
  Au        32.459999       21.849998       25.039999
  Au        18.580000       23.230000       28.770000
  Au        18.059999       21.789999       24.990002
762
 generated by VMD
  S         26.259998       22.019999       32.900002
  CZ        25.190001       21.199999       34.110001
  CD1       24.570000       21.879999       35.160004
  CB1       23.559999       21.259998       35.910000
  CA        23.110001       19.960001       35.660000
  C         22.080000       19.430000       36.470001
  CB2       23.870001       19.260000       34.710003
  CD2       24.879999       19.840000       33.940002
  O2        21.420000       18.420000       36.280003
  OH        21.459999       20.240000       37.379997
  HD1       24.830000       22.900000       35.360001
  HB1       23.139999       21.879999       36.690002
  HB2       23.619999       18.250000       34.419998
  HD2       25.330000       19.199999       33.190002
  HO        20.710001       19.789999       37.780003
  S         28.680000       19.059999       30.160000
  CZ        28.220001       17.350000       29.770000
  CD1       27.500000       16.990000       28.619999
  CB1       27.080000       15.670000       28.380001
  CA        27.460001       14.650001       29.270000
  C         27.139999       13.290000       29.090000
  CB2       28.199999       15.010000       30.400000
  CD2       28.500000       16.350000       30.699999
  O2        27.190001       12.330000       29.860001
  OH        26.410000       13.000000       27.980001
  HD1       27.379999       17.750000       27.869999
  HB1       26.670000       15.460000       27.410000
  HB2       28.459999       14.250000       31.119999
  HD2       28.970001       16.629999       31.619999
  HO        26.199999       12.070000       27.840000
  S         24.170000       25.420000       33.430000
  CZ        22.820000       26.199999       34.360004
  CD1       23.039999       27.279999       35.230003
  CB1       21.930000       27.860001       35.860001
  CA        20.639999       27.420002       35.580002
  C         19.460001       28.020000       36.080002
  CB2       20.420000       26.400002       34.650002
  CD2       21.530001       25.769999       34.050003
  O2        18.280001       27.690001       35.940002
  OH        19.630001       29.119999       36.870003
  HD1       24.020000       27.679998       35.410000
  HB1       22.290001       28.680000       36.480003
  HB2       19.420000       26.070002       34.440002
  HD2       21.280001       25.139999       33.220001
  HO        18.760002       29.379999       37.180000
  S         22.110001       21.300001       32.410000
  CZ        20.360001       21.259998       32.870003
  CD1       19.580000       20.240000       32.330002
  CB1       18.240000       20.120001       32.730000
  CA        17.680000       21.000000       33.660004
  C         16.350000       20.880001       34.110001
  CB2       18.490000       22.019999       34.190002
  CD2       19.809999       22.190001       33.770004
  O2        15.910000       21.410000       35.130001
  OH        15.500000       20.020000       33.480000
  HD1       19.910000       19.570000       31.549999
  HB1       17.619999       19.379999       32.230000
  HB2       18.139999       22.750000       34.900002
  HD2       20.439999       22.910000       34.250000
  HO        14.740000       19.930000       34.070000
  S         26.660000       28.619999       32.520000
  CZ        26.789999       27.250000       33.699997
  CD1       27.279999       26.010000       33.290001
  CB1       27.639999       25.020000       34.209999
  CA        27.330000       25.130001       35.570000
  C         27.460001       24.040001       36.459999
  CB2       26.840000       26.380001       35.970001
  CD2       26.570000       27.420002       35.070000
  O2        27.130001       24.040001       37.639999
  OH        27.950001       22.889999       35.910000
  HD1       27.430000       25.799999       32.239998
  HB1       28.099998       24.070000       33.970001
  HB2       26.660000       26.450001       37.029999
  HD2       26.219999       28.389999       35.389999
  HO        27.809999       22.200001       36.560001
  S         21.970001       28.789999       32.330002
  CZ        21.140001       30.380001       32.099998
  CD1       20.209999       30.780001       33.070000
  CB1       19.660000       32.060001       32.980003
  CA        19.910000       32.869999       31.860001
  C         19.330000       34.150002       31.779999
  CB2       20.710001       32.400002       30.820000
  CD2       21.389999       31.180000       30.980000
  O2        19.680000       35.020000       30.990000
  OH        18.530001       34.549999       32.810001
  HD1       19.930000       30.109999       33.870003
  HB1       19.030001       32.379997       33.800003
  HB2       20.950001       33.010002       29.969999
  HD2       22.100000       30.820000       30.250000
  HO        18.320000       35.450001       32.540001
  S         30.250000       26.530001       31.750000
  CZ        32.040001       26.500000       31.980000
  CD1       32.780003       25.500000       32.620003
  CB1       34.170002       25.570000       32.760002
  CA        34.860001       26.630001       32.169998
  C         36.270000       26.670000       32.320004
  CB2       34.189999       27.530001       31.329998
  CD2       32.799999       27.420002       31.240002
  O2        37.040001       27.530001       31.890001
  OH        36.799999       25.710001       33.120003
  HD1       32.340000       24.570000       32.950001
  HB1       34.700001       24.860001       33.390003
  HB2       34.809998       28.239998       30.799999
  HD2       32.279999       28.129999       30.610001
  HO        37.750000       25.850000       33.080002
  S         29.519999       30.780001       29.869999
  CZ        28.750000       31.860001       31.099998
  CD1       28.139999       33.080002       30.790001
  CB1       27.550001       33.930000       31.730001
  CA        27.530001       33.520000       33.070000
  C         27.080000       34.279999       34.170002
  CB2       28.139999       32.309998       33.400002
  CD2       28.650000       31.429998       32.430000
  O2        27.139999       34.090000       35.380001
  OH        26.370001       35.389999       33.790001
  HD1       28.099998       33.389999       29.760000
  HB1       27.110001       34.889999       31.500000
  HB2       28.050001       31.860001       34.380001
  HD2       29.119999       30.520000       32.770000
  HO        26.029999       35.730000       34.619999
  S         29.869999       22.750000       31.689999
  CZ        30.420000       21.099998       32.190002
  CD1       29.890001       20.510002       33.340000
  CB1       30.350000       19.220001       33.650002
  CA        31.189999       18.469999       32.820000
  C         31.639999       17.170000       33.120003
  CB2       31.700001       19.090000       31.670000
  CD2       31.340000       20.410000       31.389999
  O2        32.410000       16.420000       32.540001
  OH        31.129999       16.690001       34.290001
  HD1       29.110001       20.990000       33.920002
  HB1       29.849998       18.850000       34.540001
  HB2       32.340000       18.590000       30.950001
  HD2       31.639999       20.940001       30.500000
  HO        31.380001       15.770000       34.250000
  S         33.010002       24.790001       28.859999
  CZ        34.090000       23.410000       28.400000
  CD1       34.470001       23.290001       27.060001
  CB1       35.439999       22.379999       26.619999
  CA        35.930000       21.459999       27.560001
  C         36.810001       20.420000       27.200001
  CB2       35.520000       21.549999       28.889999
  CD2       34.719997       22.600000       29.349998
  O2        37.389999       19.690001       28.000000
  OH        37.190002       20.450001       25.889999
  HD1       33.970001       23.940001       26.350000
  HB1       35.720001       22.400000       25.580002
  HB2       36.040001       20.910000       29.600000
  HD2       34.619999       22.679998       30.430000
  HO        37.860001       19.760000       25.850000
  S         28.320000       21.250000       18.029999
  CZ        29.980000       21.639999       17.419998
  CD1       30.260000       22.349998       16.249998
  CB1       31.590000       22.630001       15.919999
  CA        32.660000       22.190001       16.719999
  C         33.980000       22.660000       16.509998
  CB2       32.360001       21.420000       17.840000
  CD2       31.029999       21.099998       18.179998
  O2        35.009998       22.200001       17.009998
  OH        34.139999       23.540001       15.479999
  HD1       29.519999       22.820000       15.629998
  HB1       31.740000       23.299999       15.089998
  HB2       33.119999       21.259998       18.590000
  HD2       30.780001       20.480001       19.020000
  HO        35.079998       23.730000       15.599998
  S         26.320000       25.430000       17.199999
  CZ        27.509998       26.300001       16.150000
  CD1       28.829998       25.880001       16.329998
  CB1       29.750000       26.329998       15.369998
  CA        29.389999       27.119999       14.270000
  C         30.360001       27.490002       13.319999
  CB2       28.080002       27.600000       14.199999
  CD2       27.130001       27.200001       15.149999
  O2        30.139999       28.120001       12.289999
  OH        31.660000       27.119999       13.509998
  HD1       29.160000       25.150002       17.049999
  HB1       30.730000       25.869999       15.389999
  HB2       27.830000       28.280001       13.389998
  HD2       26.090000       27.439999       15.019999
  HO        32.219997       27.469999       12.809999
  S         26.490000       18.469999       21.150000
  CZ        26.619999       17.710001       19.519999
  CD1       27.880001       17.790001       18.920000
  CB1       28.000000       17.100000       17.709999
  CA        26.960001       16.330000       17.159998
  C         27.230000       15.430000       16.109999
  CB2       25.660000       16.420000       17.660000
  CD2       25.529999       17.120001       18.859999
  O2        26.459999       14.600000       15.609999
  OH        28.540001       15.410000       15.729999
  HD1       28.689999       18.370001       19.349998
  HB1       29.030001       17.130001       17.389999
  HB2       24.830000       15.880001       17.209999
  HD2       24.600000       17.020000       19.400002
  HO        28.599998       14.670000       15.109999
  S         30.750000       20.299999       21.949999
  CZ        31.639999       18.770000       22.349998
  CD1       31.860001       18.450001       23.689999
  CB1       32.610001       17.359999       24.160000
  CA        33.130001       16.490000       23.199999
  C         33.989998       15.450000       23.610001
  CB2       32.920002       16.740000       21.840000
  CD2       32.149998       17.850000       21.429998
  O2        34.610001       14.570000       23.010002
  OH        34.380001       15.580000       24.910000
  HD1       31.459999       19.040001       24.500000
  HB1       32.880001       17.209999       25.200001
  HB2       33.440002       16.119999       21.129999
  HD2       31.960001       18.020000       20.380001
  HO        34.930000       14.840000       25.200001
  S         25.650002       31.440001       30.330000
  CZ        24.600000       32.650002       31.170002
  CD1       24.139999       32.389999       32.459999
  CB1       23.360001       33.369999       33.080002
  CA        23.090000       34.610001       32.480000
  C         22.150000       35.529999       32.980003
  CB2       23.689999       34.920002       31.259998
  CD2       24.519999       33.959999       30.669998
  O2        21.840000       36.619999       32.490002
  OH        21.380001       35.090000       34.020000
  HD1       24.300001       31.450001       32.980003
  HB1       22.760000       33.110001       33.940002
  HB2       23.469999       35.810001       30.690001
  HD2       24.939999       34.119999       29.690001
  HO        20.920000       35.899998       34.240002
  S         26.580000       33.239998       26.090000
  CZ        28.220001       33.860001       26.520000
  CD1       28.450001       35.130001       27.070000
  CB1       29.740000       35.660000       27.240000
  CA        30.869999       34.910000       26.889999
  C         32.180000       35.400002       27.110001
  CB2       30.620001       33.590000       26.490000
  CD2       29.340000       33.040001       26.340000
  O2        33.239998       34.790001       27.080000
  OH        32.279999       36.709999       27.480000
  HD1       27.590000       35.700001       27.360001
  HB1       29.900000       36.660000       27.590000
  HB2       31.500000       33.010002       26.259998
  HD2       29.160000       32.099998       25.840000
  HO        33.230000       36.770000       27.620001
  S         31.480000       29.379999       26.549999
  CZ        32.950001       29.990002       27.410000
  CD1       34.100002       29.209999       27.560001
  CB1       35.200001       29.719999       28.269999
  CA        35.250000       30.990000       28.859999
  C         36.389999       31.570000       29.460001
  CB2       34.090000       31.750000       28.740002
  CD2       32.980000       31.240002       28.039999
  O2        36.530003       32.700001       29.900002
  OH        37.500000       30.780001       29.520000
  HD1       34.209999       28.230000       27.119999
  HB1       36.090000       29.110001       28.269999
  HB2       34.049999       32.780003       29.049999
  HD2       32.079998       31.830002       27.959999
  HO        38.169998       31.329998       29.939999
  S         33.180000       25.490000       24.540001
  CZ        34.330002       26.280001       23.380001
  CD1       34.110001       25.969999       22.040001
  CB1       34.939999       26.429998       21.000000
  CA        35.980000       27.309999       21.310001
  C         36.880001       27.679998       20.290001
  CB2       36.209999       27.590000       22.660000
  CD2       35.430000       27.080000       23.710001
  O2        37.950001       28.269999       20.420000
  OH        36.419998       27.449999       19.030001
  HD1       33.239998       25.389999       21.779999
  HB1       34.610001       26.289999       19.980000
  HB2       37.090000       28.190001       22.860001
  HD2       35.680000       27.430000       24.700001
  HO        36.939999       27.889999       18.350000
  S         27.670000       17.000000       24.969999
  CZ        27.790001       16.109999       23.400000
  CD1       26.719999       15.360001       22.900000
  CB1       26.889999       14.730000       21.660000
  CA        28.090000       14.720000       20.940001
  C         28.299999       14.020000       19.730000
  CB2       29.139999       15.420000       21.530001
  CD2       29.010000       16.150000       22.709999
  O2        29.340000       14.060000       19.080000
  OH        27.200001       13.480000       19.139999
  HD1       25.820000       15.340000       23.490000
  HB1       26.029999       14.150000       21.370001
  HB2       30.130001       15.420000       21.090000
  HD2       29.840000       16.670000       23.190001
  HO        27.560001       13.000000       18.389999
  S         23.010002       16.940001       25.570000
  CZ        22.600000       16.010000       27.070000
  CD1       23.459999       15.030001       27.579998
  CB1       23.180000       14.390000       28.789999
  CA        21.879999       14.470000       29.320000
  C         21.359999       13.660001       30.350000
  CB2       20.980000       15.360001       28.710001
  CD2       21.329998       16.180000       27.630001
  O2        20.250000       13.750000       30.850000
  OH        22.320002       12.980000       31.029999
  HD1       24.460001       14.950000       27.170000
  HB1       23.970001       13.750000       29.139999
  HB2       20.000000       15.450000       29.139999
  HD2       20.650002       16.920000       27.230000
  HO        21.879999       12.410001       31.670000
  S         31.730001       30.139999       22.830000
  CZ        33.040001       30.889999       23.829998
  CD1       34.160000       30.130001       24.180000
  CB1       35.280003       30.629999       24.849998
  CA        35.260002       31.989998       25.200001
  C         36.360001       32.620003       25.810001
  CB2       34.139999       32.780003       24.910000
  CD2       33.049999       32.230000       24.230001
  O2        36.500000       33.820000       26.040001
  OH        37.340000       31.840000       26.370001
  HD1       34.279999       29.100000       23.880001
  HB1       36.020000       29.890001       25.109999
  HB2       34.110001       33.810001       25.209999
  HD2       32.209999       32.850002       23.940001
  HO        37.939999       32.379997       26.889999
  S         27.620001       32.400002       23.080002
  CZ        28.110001       34.130001       23.250000
  CD1       29.470001       34.439999       23.239998
  CB1       29.840000       35.779999       23.440001
  CA        28.859999       36.770000       23.590000
  C         29.170000       38.090000       23.950001
  CB2       27.500000       36.430000       23.540001
  CD2       27.110001       35.099998       23.430000
  O2        28.430000       39.030003       24.250000
  OH        30.500000       38.290001       24.160000
  HD1       30.250000       33.720001       23.039999
  HB1       30.889999       35.869999       23.660000
  HB2       26.750000       37.200001       23.670002
  HD2       26.090000       34.739998       23.469999
  HO        30.790001       39.200001       24.189999
  S         24.260002       22.080000       17.489998
  CZ        25.270000       21.400002       16.150000
  CD1       25.810001       20.109999       16.219999
  CB1       26.820000       19.680000       15.339999
  CA        27.279999       20.539999       14.329998
  C         28.230000       20.090000       13.389998
  CB2       26.670000       21.789999       14.199999
  CD2       25.720001       22.240000       15.119999
  O2        28.780001       20.769999       12.519999
  OH        28.689999       18.820000       13.549999
  HD1       25.510002       19.400002       16.969999
  HB1       27.230000       18.689999       15.459999
  HB2       27.040001       22.439999       13.419999
  HD2       25.539999       23.299999       15.139999
  HO        29.540001       18.789999       13.089999
  S         21.760002       19.160000       20.179998
  CZ        22.170000       17.439999       20.559999
  CD1       21.910000       16.410000       19.650000
  CB1       22.170000       15.080000       20.009998
  CA        22.720001       14.740000       21.259998
  C         23.039999       13.440000       21.689999
  CB2       22.950001       15.800000       22.150000
  CD2       22.720001       17.139999       21.820000
  O2        23.549999       13.129999       22.760000
  OH        22.860001       12.440000       20.780001
  HD1       21.580000       16.619999       18.639999
  HB1       21.889999       14.270000       19.359999
  HB2       23.250000       15.490000       23.139999
  HD2       23.090000       17.869999       22.520000
  HO        22.860001       11.660000       21.340000
  S         23.730000       28.800001       17.990000
  CZ        23.330000       27.560001       16.730000
  CD1       23.120001       27.969999       15.409999
  CB1       22.850000       26.960001       14.479999
  CA        22.620001       25.629999       14.869999
  C         22.200001       24.610001       13.999998
  CB2       22.770000       25.220001       16.199999
  CD2       23.120001       26.230000       17.109999
  O2        22.150000       23.400000       14.229999
  OH        22.060001       24.879999       12.679998
  HD1       23.139999       28.990000       15.059999
  HB1       22.720001       27.230000       13.439999
  HB2       22.609999       24.209999       16.549999
  HD2       23.269999       25.900000       18.129999
  HO        21.570000       24.150000       12.299999
  S         28.440001       28.520000       18.160000
  CZ        29.130001       30.170000       18.469999
  CD1       30.020000       30.629999       17.499998
  CB1       30.580002       31.910000       17.679998
  CA        30.350000       32.680000       18.829998
  C         31.040001       33.870003       19.110001
  CB2       29.440001       32.209999       19.779999
  CD2       28.820000       30.969999       19.580000
  O2        31.010000       34.480000       20.179998
  OH        31.940001       34.240002       18.160000
  HD1       30.190001       30.090000       16.579998
  HB1       31.180000       32.270000       16.859999
  HB2       29.270000       32.669998       20.739998
  HD2       28.090000       30.570000       20.260000
  HO        32.500000       34.949997       18.480000
  S         20.150002       26.900002       18.799999
  CZ        18.340000       26.830002       18.839998
  CD1       17.600000       27.630001       19.709999
  CB1       16.200001       27.530001       19.779999
  CA        15.540000       26.590000       18.980000
  C         14.160000       26.350000       19.170000
  CB2       16.280001       25.780001       18.109999
  CD2       17.660000       25.950001       17.969999
  O2        13.380001       25.660000       18.509998
  OH        13.490000       27.110001       20.079998
  HD1       18.139999       28.320000       20.340000
  HB1       15.670000       28.129999       20.490000
  HB2       15.780000       25.160000       17.379999
  HD2       18.160000       25.290001       17.289999
  HO        12.550000       26.949999       19.969999
  S         21.040001       31.129999       20.650002
  CZ        21.760002       32.180000       19.359999
  CD1       21.919998       31.830002       18.009998
  CB1       22.660000       32.690002       17.189999
  CA        23.199999       33.889999       17.660000
  C         24.010000       34.750000       16.900000
  CB2       22.920000       34.290001       18.969997
  CD2       22.209999       33.430000       19.820000
  O2        24.630001       35.730000       17.309998
  OH        24.139999       34.590000       15.549998
  HD1       21.440001       30.990000       17.549999
  HB1       22.799999       32.430000       16.150000
  HB2       23.239998       35.230000       19.400002
  HD2       22.060001       33.699997       20.860001
  HO        24.510000       35.410000       15.209999
  S         20.710001       23.090000       18.629999
  CZ        20.400000       21.490000       17.849998
  CD1       21.020000       20.920000       16.730000
  CB1       20.650002       19.639999       16.319998
  CA        19.660000       18.910000       16.989998
  C         19.260000       17.650000       16.499998
  CB2       19.049999       19.510000       18.099998
  CD2       19.400002       20.790001       18.539999
  O2        18.320000       17.020000       16.989998
  OH        19.990000       17.139999       15.459999
  HD1       21.700001       21.500000       16.119999
  HB1       21.119999       19.250000       15.429998
  HB2       18.290001       19.000000       18.680000
  HD2       18.920000       21.219999       19.410000
  HO        19.489998       16.440001       15.049999
  S         17.420000       24.830000       21.520000
  CZ        16.109999       23.689999       22.030001
  CD1       15.750000       23.580000       23.369999
  CB1       14.790000       22.650002       23.800001
  CA        14.170000       21.800001       22.869999
  C         13.200001       20.889999       23.320000
  CB2       14.520000       21.879999       21.520000
  CD2       15.450000       22.850000       21.129999
  O2        12.400000       20.290001       22.600000
  OH        12.950000       20.910000       24.660000
  HD1       16.189999       24.219999       24.119999
  HB1       14.590000       22.509998       24.849998
  HB2       14.030000       21.320000       20.730000
  HD2       15.720000       23.110001       20.120001
  HO        12.270000       20.290001       24.949999
  S         24.139999       18.139999       29.270000
  CZ        23.829998       17.309999       30.840000
  CD1       24.790001       16.410000       31.310001
  CB1       24.460001       15.640000       32.439999
  CA        23.239998       15.760000       33.110004
  C         22.950001       14.990000       34.250000
  CB2       22.240000       16.570000       32.560001
  CD2       22.560001       17.359999       31.450001
  O2        21.949999       15.110001       34.960003
  OH        23.990000       14.360000       34.860001
  HD1       25.739998       16.420000       30.799999
  HB1       25.260000       14.990000       32.760002
  HB2       21.210001       16.450001       32.860001
  HD2       21.750000       17.930000       31.040001
  HO        23.610001       13.850000       35.580002
  S         19.980000       20.200001       28.590000
  CZ        18.940001       18.760000       28.260000
  CD1       18.549999       18.510000       26.940001
  CB1       17.640001       17.490000       26.650000
  CA        17.090000       16.699999       27.670000
  C         16.100000       15.710000       27.480000
  CB2       17.670000       16.779999       28.950001
  CD2       18.559999       17.820000       29.240000
  O2        15.580000       14.930000       28.280001
  OH        15.790000       15.480000       26.180000
  HD1       18.850000       19.129999       26.119999
  HB1       17.359999       17.340000       25.620001
  HB2       17.460001       16.090000       29.750000
  HD2       18.810001       17.990000       30.270000
  HO        15.070000       14.850000       26.240002
  S         25.050001       31.760002       20.160000
  CZ        26.320000       32.809998       19.410000
  CD1       26.660000       32.529999       18.079998
  CB1       27.410000       33.410000       17.289999
  CA        27.760000       34.649998       17.830000
  C         28.580000       35.540001       17.099998
  CB2       27.299999       34.990002       19.110001
  CD2       26.660000       34.059998       19.930000
  O2        28.900002       36.650002       17.509998
  OH        29.020000       35.180000       15.859999
  HD1       26.280001       31.600000       17.689999
  HB1       27.799999       33.130001       16.319998
  HB2       27.449999       35.950001       19.580000
  HD2       26.400002       34.410000       20.920000
  HO        29.570000       35.910000       15.549998
  S         23.810001       33.360001       24.400002
  CZ        22.139999       33.810001       23.870001
  CD1       21.210001       32.799999       23.559999
  CB1       19.960001       33.239998       23.120001
  CA        19.559999       34.579998       23.080002
  C         18.320000       35.079998       22.630001
  CB2       20.559999       35.520000       23.350000
  CD2       21.860001       35.169998       23.750000
  O2        18.020000       36.250000       22.390001
  OH        17.520000       34.130001       22.060001
  HD1       21.520000       31.760002       23.559999
  HB1       19.309999       32.400002       22.920000
  HB2       20.200001       36.540001       23.360001
  HD2       22.620001       35.889999       24.030001
  HO        16.639999       34.489998       21.960001
  S         18.850000       29.440001       23.689999
  CZ        17.309999       29.949999       22.889999
  CD1       16.200001       29.820002       23.730000
  CB1       14.960001       30.290001       23.290001
  CA        14.860000       30.910000       22.049999
  C         13.630000       31.370001       21.520000
  CB2       15.970000       31.150000       21.230000
  CD2       17.190001       30.639999       21.680000
  O2        13.400001       31.889999       20.430000
  OH        12.539999       30.950001       22.230000
  HD1       16.289999       29.330002       24.690001
  HB1       14.099999       30.009998       23.889999
  HB2       15.920000       31.770000       20.350000
  HD2       18.059999       30.780001       21.040001
  HO        11.780000       31.020000       21.650000
  S         17.309999       25.590000       25.910000
  CZ        16.090000       26.480000       26.910000
  CD1       16.330000       26.370001       28.290001
  CB1       15.460000       27.070000       29.139999
  CA        14.400001       27.850000       28.670002
  C         13.620000       28.610001       29.549999
  CB2       14.210000       27.950001       27.279999
  CD2       15.060000       27.270000       26.400002
  O2        12.730000       29.400002       29.240000
  OH        13.839999       28.529999       30.900000
  HD1       17.170000       25.820000       28.680000
  HB1       15.710000       27.060001       30.190001
  HB2       13.309999       28.440001       26.960001
  HD2       14.960001       27.390001       25.330000
  HO        13.049999       28.980000       31.199999
  S         19.209999       29.990002       28.350000
  CZ        17.780001       30.780001       27.570000
  CD1       17.820000       31.510000       26.370001
  CB1       16.650000       32.119999       25.910000
  CA        15.410000       31.930000       26.530001
  C         14.200000       32.459999       26.020000
  CB2       15.340000       31.199999       27.720001
  CD2       16.530001       30.629999       28.180000
  O2        13.070001       32.500000       26.490000
  OH        14.270000       33.099998       24.820002
  HD1       18.780001       31.689999       25.910000
  HB1       16.820000       32.739998       25.039999
  HB2       14.410000       31.059999       28.239998
  HD2       16.460001       30.109999       29.130001
  HO        13.400001       33.430000       24.560001
  S         22.990000       32.709999       27.709999
  CZ        22.420002       34.400002       27.449999
  CD1       21.070002       34.779999       27.570000
  CB1       20.750000       36.119999       27.290001
  CA        21.719999       37.029999       26.849998
  C         21.410000       38.299999       26.340000
  CB2       23.080002       36.700001       26.800001
  CD2       23.369999       35.380001       27.150000
  O2        22.080000       39.170002       25.799999
  OH        20.060001       38.489998       26.270000
  HD1       20.280001       34.059998       27.609999
  HB1       19.730000       36.430000       27.469999
  HB2       23.880001       37.360001       26.490000
  HD2       24.410000       35.079998       27.139999
  HO        19.809999       39.380001       26.000000
  S         30.990000       24.230001       19.340000
  CZ        31.630001       25.910000       19.099998
  CD1       32.529999       26.180000       18.059999
  CB1       33.070000       27.469999       18.029999
  CA        32.720001       28.510000       18.899998
  C         33.349998       29.770000       18.850000
  CB2       31.730001       28.199999       19.830000
  CD2       31.300001       26.879999       20.050001
  O2        33.090000       30.780001       19.500000
  OH        34.030003       30.000000       17.690001
  HD1       32.820000       25.369999       17.410000
  HB1       33.750000       27.740000       17.230000
  HB2       31.340000       28.959999       20.500000
  HD2       30.639999       26.670000       20.869999
  HO        34.189999       30.940001       17.709999
  S         33.389999       22.630001       23.020000
  CZ        34.330002       21.140001       22.590000
  CD1       34.450001       20.850000       21.230000
  CB1       35.130001       19.740000       20.720001
  CA        35.560001       18.780001       21.650000
  C         36.160000       17.549999       21.320000
  CB2       35.389999       19.000000       23.020000
  CD2       34.779999       20.160000       23.500000
  O2        36.590000       16.670000       22.049999
  OH        36.160000       17.250000       19.989998
  HD1       34.100002       21.580000       20.500000
  HB1       35.180000       19.540001       19.659998
  HB2       35.540001       18.170000       23.699999
  HD2       34.360001       20.330000       24.480000
  HO        36.530003       16.410000       19.719999
  S         32.190002       20.920000       27.200001
  CZ        32.029999       19.129999       27.340000
  CD1       30.900000       18.430000       26.889999
  CB1       30.680000       17.100000       27.250000
  CA        31.709999       16.440001       27.930000
  C         31.660000       15.060000       28.180000
  CB2       32.809998       17.160000       28.430000
  CD2       32.990002       18.520000       28.150002
  O2        32.570000       14.390000       28.680000
  OH        30.529999       14.450001       27.730000
  HD1       30.120001       18.940001       26.350000
  HB1       29.799999       16.540001       26.960001
  HB2       33.500000       16.619999       29.059999
  HD2       33.910000       19.030001       28.420000
  HO        30.459999       13.690000       28.320000
  S         19.470001       24.010000       30.810001
  CZ        18.580000       25.450001       31.429998
  CD1       17.670000       25.330000       32.490002
  CB1       17.059999       26.440001       33.090000
  CA        17.350000       27.730000       32.620003
  C         16.559999       28.829998       33.020000
  CB2       18.279999       27.830000       31.580000
  CD2       18.980000       26.740000       31.049999
  O2        16.580000       29.939999       32.509998
  OH        15.640000       28.689999       34.020000
  HD1       17.460001       24.340000       32.870003
  HB1       16.340000       26.329998       33.889999
  HB2       18.490000       28.730000       31.029999
  HD2       19.740000       26.949999       30.320000
  HO        15.140000       29.510000       34.000000
  S         17.150000       22.430000       27.070000
  CZ        16.210001       21.129999       27.910000
  CD1       15.380000       20.230000       27.240000
  CB1       14.660000       19.209999       27.869999
  CA        14.740000       19.129999       29.260002
  C         14.180000       18.049999       29.980000
  CB2       15.470000       20.109999       29.949999
  CD2       16.189999       21.129999       29.309999
  O2        14.160000       17.949999       31.210001
  OH        13.440000       17.120001       29.330002
  HD1       15.270000       20.350000       26.170002
  HB1       14.020000       18.639999       27.200001
  HB2       15.549999       20.020000       31.020000
  HD2       16.670000       21.879999       29.920002
  HO        13.190001       16.480000       30.000000
  S         18.430000       21.080000       22.770000
  CZ        18.650000       19.309999       23.059999
  CD1       19.809999       18.770000       23.640001
  CB1       20.000000       17.389999       23.770000
  CA        19.010000       16.469999       23.410000
  C         19.049999       15.080000       23.670002
  CB2       17.860001       17.010000       22.809999
  CD2       17.680000       18.389999       22.639999
  O2        18.040001       14.379999       23.590000
  OH        20.209999       14.730000       24.289999
  HD1       20.590000       19.410000       24.010000
  HB1       20.920000       17.029999       24.200001
  HB2       17.029999       16.410000       22.490002
  HD2       16.730000       18.700001       22.219999
  HO        20.109999       13.890000       24.730000
  Au        26.559999       25.060001       29.500000
  Au        25.660000       24.980000       26.619999
  Au        26.099998       22.590000       28.039999
  Au        26.689999       24.150000       21.800001
  Au        25.769999       27.000000       22.170000
  Au        27.500000       27.030001       27.650002
  Au        28.350000       24.219999       27.480000
  Au        25.389999       22.439999       25.160000
  Au        23.010002       24.480000       25.910000
  Au        26.540001       26.970001       24.860001
  Au        25.360001       22.930000       30.799999
  Au        24.460001       26.059999       31.080000
  Au        26.940001       27.790001       30.220001
  Au        29.300001       25.799999       29.600000
  Au        28.099998       22.730000       29.980000
  Au        27.060001       21.639999       23.000000
  Au        28.410000       26.140001       22.740000
  Au        25.539999       29.180000       26.700001
  Au        29.410000       26.270000       25.469999
  Au        27.939999       21.830002       26.000000
  Au        25.420000       19.930000       26.610001
  Au        21.310001       23.510000       27.959999
  Au        22.760000       28.889999       27.490002
  Au        28.480000       29.040001       25.720001
  Au        30.179998       23.559999       25.190001
  Au        25.070000       20.400000       29.600000
  Au        27.720001       21.940001       20.309999
  Au        21.770000       24.790001       30.420000
  Au        22.260000       27.579998       30.209999
  Au        24.500000       29.449999       29.449999
  Au        27.840000       29.849998       28.340000
  Au        30.120001       27.809999       27.869999
  Au        31.189999       25.130001       27.250000
  Au        30.109999       22.080000       27.809999
  Au        27.660000       20.340000       28.320000
  Au        22.730000       19.379999       25.769999
  Au        20.590000       21.189999       26.420000
  Au        31.110001       25.400000       23.210001
  Au        30.520000       28.129999       23.559999
  Au        26.750000       31.070002       24.949999
  Au        23.990000       25.090000       21.080000
  Au        24.770000       25.020000       23.840000
  Au        24.370001       22.630001       22.550001
  Au        23.850000       24.270000       28.640001
  Au        24.770000       26.970001       28.320000
  Au        23.039999       27.170000       22.959999
  Au        22.030001       24.549999       23.129999
  Au        27.449999       24.240000       24.540001
  Au        23.900002       27.110001       25.599998
  Au        25.150002       23.139999       19.519999
  Au        26.049999       25.980000       19.580000
  Au        23.650000       27.740000       20.209999
  Au        21.160000       25.730000       20.710001
  Au        22.379999       22.939999       20.439999
  Au        23.369999       21.820000       27.230000
  Au        22.049999       26.250000       27.770000
  Au        24.969999       29.189999       23.810001
  Au        21.110001       26.459999       24.900000
  Au        22.639999       21.870001       24.480000
  Au        24.779999       19.969999       23.719999
  Au        29.209999       23.330000       22.430000
  Au        27.750000       28.920000       23.099998
  Au        21.949999       29.289999       24.740000
  Au        20.200001       23.670002       25.070000
  Au        25.260000       20.590000       20.900000
  Au        22.620001       21.840000       30.060001
  Au        28.710001       24.840000       20.030001
  Au        28.039999       27.760000       20.459999
  Au        25.820000       29.610001       21.090000
  Au        22.790001       30.009998       21.970001
  Au        20.439999       28.050001       22.410000
  Au        19.320000       25.410000       22.980001
  Au        20.430000       22.480000       22.430000
  Au        22.430000       20.590000       22.070000
  Au        27.480000       19.420000       24.570000
  Au        29.779999       21.070002       24.080000
  Au        19.370001       25.559999       27.260000
  Au        20.100000       28.320000       26.779999
  Au        23.990000       31.400002       25.880001
  Au        27.270000       20.439999       31.470001
  Au        23.039999       23.430000       32.850002
  Au        24.330002       28.880001       32.260002
  Au        29.709999       28.610001       30.769999
  Au        31.340000       23.689999       30.109999
  Au        25.369999       17.029999       25.490000
  Au        29.650000       31.210001       23.150002
  Au        28.540001       19.540001       21.680000
  Au        32.130001       27.320002       25.590000
  Au        25.990000       32.169998       28.110001
  Au        23.190001       20.559999       18.929998
  Au        27.430000       23.420000       17.749998
  Au        26.080000       28.590000       18.139999
  Au        20.769999       28.959999       19.779999
  Au        19.040001       23.789999       20.150002
  Au        21.059999       31.350000       27.809999
  Au        22.119999       19.199999       28.680000
  Au        18.200001       27.390001       24.660000
  Au        24.440001       32.330002       22.369999
  Au        31.910000       23.280001       21.300001
  Au        32.459999       21.849998       25.039999
  Au        18.580000       23.230000       28.770000
  Au        18.059999       21.789999       24.990002
762
 generated by VMD
  S         26.223454       21.698458       32.643768
  CZ        24.948160       20.758480       33.519119
  CD1       24.521276       21.374458       34.701660
  CB1       23.637146       20.737392       35.580601
  CA        23.216457       19.438862       35.269222
  C         22.354517       18.725851       36.126030
  CB2       23.607811       18.859148       34.056416
  CD2       24.576759       19.440048       33.229515
  O2        21.747686       17.702335       35.818306
  OH        21.990990       19.258060       37.328186
  HD1       24.946148       22.357460       34.841782
  HB1       23.259165       21.279980       36.434532
  HB2       23.270172       17.863079       33.810867
  HD2       24.946001       18.906698       32.366013
  HO        21.274231       18.702480       37.643127
  S         28.696495       18.733370       29.938835
  CZ        28.036654       17.048979       29.877712
  CD1       27.290857       16.651020       28.761644
  CB1       26.896666       15.319387       28.584084
  CA        27.266937       14.331242       29.504232
  C         26.808376       13.000233       29.443485
  CB2       28.066891       14.723548       30.584221
  CD2       28.421227       16.061829       30.793049
  O2        27.098534       12.013189       30.115883
  OH        26.045101       12.653031       28.367630
  HD1       26.998081       17.369881       28.010632
  HB1       26.342083       15.175247       27.668575
  HB2       28.312729       13.933381       31.278257
  HD2       28.983175       16.315102       31.679926
  HO        25.987185       11.694785       28.361607
  S         24.252756       25.385912       33.409790
  CZ        22.995838       26.300547       34.337048
  CD1       23.248350       26.987305       35.530666
  CB1       22.262953       27.813927       36.083645
  CA        20.986345       27.859259       35.510609
  C         20.008015       28.789614       35.914074
  CB2       20.711355       27.007011       34.434406
  CD2       21.696205       26.222481       33.822304
  O2        18.866364       28.852089       35.463238
  OH        20.262911       29.514322       37.041203
  HD1       24.254974       26.859463       35.900551
  HB1       22.517633       28.318573       37.003941
  HB2       19.708252       26.996719       34.034233
  HD2       21.394627       25.677900       32.939732
  HO        19.365454       29.806517       37.216610
  S         22.096523       21.367264       32.282963
  CZ        20.406956       21.792337       32.773788
  CD1       19.296818       21.199718       32.160168
  CB1       17.986700       21.408146       32.607662
  CA        17.760714       22.373314       33.596359
  C         16.440790       22.726862       33.940224
  CB2       18.871687       22.942171       34.230598
  CD2       20.186462       22.589355       33.903515
  O2        16.102217       23.617596       34.716415
  OH        15.411760       22.214651       33.205845
  HD1       19.397070       20.402567       31.438393
  HB1       17.193741       20.809011       32.184914
  HB2       18.661764       23.664803       35.005318
  HD2       21.000000       23.091610       34.405872
  HO        14.606399       22.606676       33.551270
  S         26.853464       28.041937       32.743656
  CZ        27.180340       26.605883       33.795990
  CD1       27.546001       25.375454       33.236855
  CB1       27.990105       24.337608       34.065025
  CA        27.988586       24.425354       35.462353
  C         28.470108       23.415174       36.318630
  CB2       27.535191       25.611961       36.051079
  CD2       27.138496       26.646267       35.194889
  O2        28.676861       23.552073       37.522396
  OH        29.117485       22.341215       35.781868
  HD1       27.565434       25.253611       32.163868
  HB1       28.220909       23.392220       33.596539
  HB2       27.583895       25.703077       37.126175
  HD2       26.653698       27.545603       35.545151
  HO        29.393808       21.800291       36.525272
  S         22.261236       28.918297       32.307095
  CZ        21.607105       30.584003       32.035461
  CD1       21.024382       31.307573       33.082840
  CB1       20.314608       32.473835       32.772736
  CA        20.119389       32.951569       31.471262
  C         19.433514       34.160622       31.240471
  CB2       20.758049       32.221504       30.461674
  CD2       21.428551       31.019247       30.716827
  O2        19.357063       34.816319       30.203773
  OH        18.677071       34.668594       32.255531
  HD1       20.961512       30.896126       34.079445
  HB1       19.823071       32.990372       33.583935
  HB2       20.692677       32.704662       29.497959
  HD2       21.857031       30.402525       29.940605
  HO        18.615917       35.577618       31.952955
  S         29.932812       26.918447       31.729841
  CZ        31.622566       26.287489       31.880890
  CD1       31.749496       25.280987       32.845745
  CB1       33.028168       24.847620       33.216316
  CA        34.162960       25.352661       32.570229
  C         35.405640       24.894821       33.051659
  CB2       33.978607       26.322147       31.577063
  CD2       32.727936       26.845255       31.227291
  O2        36.488712       25.113840       32.513535
  OH        35.449203       23.833817       33.907841
  HD1       30.865299       24.969751       33.382221
  HB1       33.073349       24.197273       34.077446
  HB2       34.881561       26.661339       31.091152
  HD2       32.477127       27.608410       30.505356
  HO        36.305031       23.401550       33.859886
  S         29.511709       31.109179       29.621584
  CZ        28.780838       32.206444       30.861771
  CD1       28.420012       33.523037       30.551075
  CB1       27.723978       34.319988       31.467892
  CA        27.356831       33.854630       32.736305
  C         26.621841       34.636356       33.649681
  CB2       27.634916       32.513870       33.028286
  CD2       28.342453       31.734779       32.104950
  O2        26.361563       34.333580       34.812073
  OH        26.356604       35.923695       33.284935
  HD1       28.680418       33.941273       29.589962
  HB1       27.440073       35.309261       31.140425
  HB2       27.449825       32.065533       33.993282
  HD2       28.652275       30.738001       32.382278
  HO        26.103989       36.335133       34.114700
  S         29.673485       22.476135       31.660557
  CZ        30.603067       20.932865       31.834993
  CD1       30.320576       20.047031       32.881725
  CB1       30.973166       18.808920       32.918137
  CA        31.949636       18.470747       31.973524
  C         32.544109       17.194096       32.020767
  CB2       32.170734       19.338604       30.897369
  CD2       31.603455       20.618526       30.907326
  O2        33.439404       16.854589       31.250233
  OH        32.124283       16.290430       32.952290
  HD1       29.572891       20.294550       33.620758
  HB1       30.709391       18.125982       33.712173
  HB2       32.890675       19.037750       30.150597
  HD2       31.865150       21.356039       30.162979
  HO        32.801777       15.611748       32.907532
  S         32.841564       24.641983       28.943707
  CZ        33.954681       23.401205       28.238251
  CD1       34.584839       23.645195       27.012083
  CB1       35.526485       22.764891       26.465742
  CA        35.839279       21.630671       27.224613
  C         36.684719       20.629797       26.705942
  CB2       35.249290       21.380070       28.469324
  CD2       34.346806       22.302465       29.012299
  O2        36.874596       19.482353       27.103281
  OH        37.350189       20.897469       25.545715
  HD1       34.360157       24.598227       26.556322
  HB1       36.068298       22.947933       25.549547
  HB2       35.448242       20.484917       29.039936
  HD2       34.073517       22.245047       30.055597
  HO        37.870892       20.128593       25.302229
  S         28.243494       21.151451       18.092667
  CZ        29.996723       21.195585       17.644928
  CD1       30.453449       20.691410       16.421263
  CB1       31.834873       20.618244       16.205797
  CA        32.773350       21.067299       17.142708
  C         34.157654       21.096735       16.881283
  CB2       32.309593       21.597910       18.352478
  CD2       30.934227       21.574749       18.613150
  O2        35.023926       21.519398       17.643829
  OH        34.599087       20.635586       15.675845
  HD1       29.863075       20.469475       15.544524
  HB1       32.134243       20.160330       15.274577
  HB2       33.016716       21.879887       19.118605
  HD2       30.620605       21.884502       19.599133
  HO        35.526466       20.874664       15.609387
  S         26.687384       25.449921       16.933842
  CZ        28.121338       26.212980       16.135218
  CD1       29.390535       25.621990       16.141973
  CB1       30.480156       26.263247       15.540589
  CA        30.356171       27.555332       15.015836
  C         31.473532       28.261164       14.527102
  CB2       29.077343       28.125149       15.027343
  CD2       27.955523       27.478544       15.559863
  O2        31.378334       29.427320       14.150819
  OH        32.728474       27.762728       14.720282
  HD1       29.520493       24.634619       16.559946
  HB1       31.415339       25.722946       15.540201
  HB2       28.911541       29.108047       14.611500
  HD2       26.970900       27.922035       15.541954
  HO        33.381466       28.429127       14.494170
  S         26.284151       18.292273       21.141697
  CZ        26.672291       17.380337       19.627123
  CD1       27.788620       17.765858       18.875242
  CB1       28.111408       17.109766       17.681293
  CA        27.325710       16.063690       17.182610
  C         27.588718       15.306002       16.023977
  CB2       26.211779       15.733650       17.963945
  CD2       25.878983       16.310551       19.195446
  O2        26.970619       14.406511       15.458735
  OH        28.810822       15.494987       15.448294
  HD1       28.428520       18.565655       19.217762
  HB1       29.047594       17.441231       17.256802
  HB2       25.523912       14.960727       17.654177
  HD2       24.992859       16.044968       19.752867
  HO        28.872650       14.843872       14.745541
  S         30.424618       20.422199       21.865433
  CZ        31.687672       19.126318       21.906155
  CD1       31.974922       18.475204       23.111851
  CB1       32.948090       17.471115       23.182049
  CA        33.574608       16.951889       22.042665
  C         34.570839       15.972596       22.227768
  CB2       33.249863       17.594627       20.841942
  CD2       32.314281       18.632626       20.755589
  O2        35.307503       15.518377       21.355038
  OH        34.762962       15.502557       23.493814
  HD1       31.394680       18.790091       23.966637
  HB1       33.139385       17.108215       24.181156
  HB2       33.855743       17.352627       19.981215
  HD2       32.071548       19.117918       19.821743
  HO        35.419914       14.815865       23.630161
  S         25.474682       31.633472       30.420200
  CZ        24.492941       32.876633       31.296036
  CD1       24.158665       32.684582       32.641979
  CB1       23.475647       33.647903       33.394089
  CA        23.157150       34.868614       32.786919
  C         22.422571       35.895061       33.413296
  CB2       23.532913       35.111191       31.460205
  CD2       24.139832       34.097607       30.708902
  O2        22.271616       37.018143       32.937397
  OH        22.189949       35.751099       34.749634
  HD1       24.529675       31.768217       33.076843
  HB1       23.159683       33.469681       34.411385
  HB2       23.302601       36.061405       31.001368
  HD2       24.297991       34.325268       29.665041
  HO        21.747742       36.548229       35.050724
  S         26.985493       33.129379       26.234673
  CZ        28.516958       34.014660       26.618299
  CD1       28.499739       35.371456       26.963276
  CB1       29.614084       36.014664       27.515223
  CA        30.841129       35.343430       27.452143
  C         32.036549       35.925770       27.918308
  CB2       30.888235       34.010704       27.025759
  CD2       29.737774       33.329281       26.610775
  O2        33.102459       35.332676       28.068693
  OH        31.968575       37.215302       28.357723
  HD1       27.644073       36.012192       26.809082
  HB1       29.591209       37.038868       27.857201
  HB2       31.804714       33.439396       27.037718
  HD2       29.813454       32.269890       26.414721
  HO        32.798172       37.541542       28.714018
  S         31.733784       29.328075       26.913513
  CZ        33.006557       29.692595       28.147764
  CD1       33.934967       28.679214       28.414593
  CB1       34.803688       28.912930       29.487343
  CA        34.740097       30.062775       30.283548
  C         35.603050       30.186815       31.390511
  CB2       33.775642       31.036182       29.996405
  CD2       32.906422       30.860710       28.913004
  O2        35.577122       31.024073       32.289871
  OH        36.705734       29.384890       31.350845
  HD1       33.918156       27.722305       27.914093
  HB1       35.444656       28.093346       29.776966
  HB2       33.728096       31.950634       30.569105
  HD2       32.152435       31.612804       28.733252
  HO        37.136871       29.335253       32.207153
  S         33.231819       25.640192       24.410402
  CZ        34.509502       26.601059       23.561590
  CD1       34.015205       27.462833       22.575127
  CB1       34.889515       28.323526       21.900669
  CA        36.256950       28.308895       22.200737
  C         37.139145       29.198547       21.555986
  CB2       36.743198       27.494091       23.230209
  CD2       35.876118       26.597187       23.865677
  O2        38.336834       29.399933       21.744423
  OH        36.527603       29.877825       20.543478
  HD1       32.945961       27.459717       22.422920
  HB1       34.466835       29.035717       21.207420
  HB2       37.802940       27.504292       23.438318
  HD2       36.286888       25.969322       24.642534
  HO        37.129753       30.557728       20.232395
  S         27.414459       17.021048       25.253422
  CZ        28.163607       16.210939       23.818634
  CD1       27.885237       14.843586       23.705036
  CB1       28.513250       14.183189       22.642246
  CA        29.258888       14.843016       21.657986
  C         29.706717       14.185586       20.494957
  CB2       29.596233       16.182520       21.886084
  CD2       29.152460       16.830482       23.045074
  O2        30.282509       14.732101       19.556715
  OH        29.082745       13.012809       20.185429
  HD1       27.198875       14.231181       24.270971
  HB1       28.170607       13.159332       22.614620
  HB2       30.272429       16.717489       21.235691
  HD2       29.380304       17.877064       23.183655
  HO        29.331989       12.936753       19.261471
  S         22.745468       16.860016       25.457342
  CZ        22.215477       15.857144       26.867878
  CD1       22.981493       14.762543       27.286417
  CB1       22.592899       14.003656       28.396921
  CA        21.341745       14.228058       28.983814
  C         21.025223       13.690533       30.247307
  CB2       20.494215       15.194529       28.429014
  CD2       20.951288       16.065149       27.432404
  O2        19.965149       13.786768       30.861750
  OH        21.924217       12.827024       30.801178
  HD1       23.889133       14.646790       26.712612
  HB1       23.223295       13.203075       28.754913
  HB2       19.574097       15.410638       28.951653
  HD2       20.388126       16.912045       27.068968
  HO        21.540956       12.549790       31.636555
  S         31.877535       30.281887       23.056967
  CZ        33.114906       31.008684       24.160084
  CD1       34.016838       30.125790       24.765989
  CB1       34.870029       30.623360       25.758263
  CA        34.871208       31.969238       26.144075
  C         35.648876       32.428738       27.225592
  CB2       33.979202       32.832371       25.496346
  CD2       33.041042       32.342239       24.579966
  O2        35.667782       33.567261       27.688206
  OH        36.418602       31.485415       27.840656
  HD1       34.176636       29.101231       24.463997
  HB1       35.563087       29.960789       26.255415
  HB2       33.923641       33.861801       25.818363
  HD2       32.201633       32.893295       24.182245
  HO        36.966076       31.981308       28.453779
  S         27.670921       32.395855       22.894577
  CZ        27.955555       34.152416       23.225851
  CD1       29.260561       34.654942       23.293621
  CB1       29.414013       36.011742       23.602936
  CA        28.335949       36.883865       23.796309
  C         28.400311       38.277153       23.996704
  CB2       27.033184       36.380611       23.697750
  CD2       26.885944       35.054535       23.273540
  O2        27.456095       39.052528       24.130142
  OH        29.644556       38.833797       24.047853
  HD1       30.098679       33.977856       23.218884
  HB1       30.386717       36.480629       23.625059
  HB2       26.153011       37.005287       23.737217
  HD2       25.948744       34.627590       22.948204
  HO        29.444881       39.771248       23.993862
  S         24.182476       21.652718       17.634083
  CZ        25.291008       20.915051       16.408012
  CD1       25.572903       19.548412       16.294132
  CB1       26.513657       19.131094       15.344943
  CA        27.042273       19.995689       14.378911
  C         28.021488       19.518705       13.484962
  CB2       26.737663       21.356831       14.500146
  CD2       25.875736       21.811440       15.505392
  O2        28.690290       20.207426       12.717553
  OH        28.549726       18.278406       13.692866
  HD1       25.075321       18.831360       16.930305
  HB1       26.834385       18.100622       15.386564
  HB2       27.130148       22.058388       13.778863
  HD2       25.700748       22.876768       15.535631
  HO        29.190289       18.198570       12.982297
  S         21.694727       18.813389       20.442808
  CZ        22.506294       17.240311       20.820953
  CD1       22.200390       16.077118       20.104368
  CB1       22.838860       14.882957       20.459923
  CA        23.748402       14.830699       21.522984
  C         24.356926       13.613556       21.888573
  CB2       23.990515       15.967525       22.303438
  CD2       23.346254       17.155514       21.937813
  O2        25.207298       13.455084       22.761641
  OH        23.921144       12.463616       21.298412
  HD1       21.535992       16.160505       19.256977
  HB1       22.642069       14.018654       19.842913
  HB2       24.682453       15.984168       23.132532
  HD2       23.449020       18.007130       22.594040
  HO        24.468576       11.764605       21.663530
  S         23.719410       28.517859       17.828028
  CZ        23.552664       26.976316       16.894176
  CD1       23.917721       26.947546       15.542851
  CB1       23.542650       25.816093       14.808510
  CA        22.934517       24.698071       15.391987
  C         22.464201       23.558159       14.710107
  CB2       22.751513       24.716682       16.779921
  CD2       23.020691       25.857235       17.545965
  O2        21.791971       22.606346       15.100916
  OH        22.722483       23.571966       13.370811
  HD1       24.512911       27.722006       15.081907
  HB1       23.885319       25.747812       13.786549
  HB2       22.386864       23.851851       17.314323
  HD2       22.771456       25.813427       18.595940
  HO        22.339926       22.718353       13.155037
  S         28.370895       29.020824       18.355310
  CZ        29.062244       30.670532       18.632402
  CD1       29.919901       31.217871       17.670641
  CB1       30.432770       32.510262       17.834465
  CA        30.149973       33.291943       18.961067
  C         30.803793       34.521996       19.173422
  CB2       29.364334       32.669289       19.938459
  CD2       28.945921       31.335583       19.858904
  O2        30.823242       35.231941       20.176510
  OH        31.448246       35.017902       18.078251
  HD1       30.124224       30.705126       16.742302
  HB1       31.036209       32.934486       17.045534
  HB2       29.091648       33.197800       20.840036
  HD2       28.372070       30.809158       20.607265
  HO        31.854042       35.819012       18.417561
  S         20.164665       26.713322       18.810047
  CZ        18.467289       26.222410       18.417488
  CD1       17.340706       26.845682       18.967445
  CB1       16.109066       26.183712       18.897068
  CA        15.994439       24.956091       18.233763
  C         14.780918       24.242117       18.289600
  CB2       17.096893       24.471872       17.519407
  CD2       18.341053       25.111481       17.574883
  O2        14.524864       23.342827       17.491928
  OH        13.780408       24.826021       19.009779
  HD1       17.376795       27.645035       19.692825
  HB1       15.308750       26.661322       19.442837
  HB2       17.045635       23.601616       16.881832
  HD2       19.169340       24.662529       17.046835
  HO        12.907678       24.437418       18.915270
  S         20.890621       30.889221       20.872221
  CZ        21.455662       32.007252       19.565689
  CD1       21.651749       31.605717       18.238852
  CB1       22.152973       32.440468       17.232809
  CA        22.520132       33.747772       17.573927
  C         23.120590       34.650120       16.673519
  CB2       22.261763       34.213673       18.868675
  CD2       21.868572       33.311287       19.864294
  O2        23.367548       35.834885       16.887764
  OH        23.788374       34.033390       15.656502
  HD1       21.387165       30.576473       18.046152
  HB1       22.285347       31.947323       16.281076
  HB2       22.340147       35.257599       19.134293
  HD2       21.857702       33.725960       20.861500
  HO        24.033869       34.763943       15.084105
  S         20.152725       22.614374       18.917778
  CZ        19.604818       20.897892       18.745316
  CD1       20.132137       20.104582       17.719276
  CB1       19.807730       18.743660       17.666565
  CA        18.940933       18.204653       18.624859
  C         18.719997       16.813007       18.630253
  CB2       18.357216       19.014051       19.606871
  CD2       18.598171       20.392883       19.577057
  O2        17.988443       16.132889       19.346373
  OH        19.152754       16.060852       17.577829
  HD1       20.815796       20.608517       17.052094
  HB1       20.323622       18.184057       16.900280
  HB2       17.786036       18.496294       20.363285
  HD2       18.197056       20.988541       20.383768
  HO        18.945021       15.140274       17.753935
  S         17.431936       25.302547       21.650631
  CZ        16.185501       24.032501       21.981886
  CD1       15.571728       24.059649       23.239946
  CB1       14.717382       23.064680       23.730108
  CA        14.500598       21.931877       22.936460
  C         13.876764       20.757437       23.402218
  CB2       15.047875       21.872129       21.649208
  CD2       15.829144       22.937429       21.185642
  O2        13.618256       19.707150       22.818642
  OH        13.398057       20.872631       24.674271
  HD1       15.835649       24.889286       23.879101
  HB1       14.225445       23.065025       24.691599
  HB2       14.909142       21.006218       21.018803
  HD2       16.250256       22.894060       20.192017
  HO        12.821812       20.111305       24.773914
  S         23.996546       17.989723       28.811886
  CZ        23.712463       17.017410       30.311916
  CD1       24.703823       16.551102       31.183624
  CB1       24.432304       15.856287       32.368370
  CA        23.087906       15.623182       32.682140
  C         22.645245       14.819049       33.751236
  CB2       22.104101       16.080221       31.797018
  CD2       22.366730       16.766228       30.605154
  O2        21.480553       14.687059       34.120880
  OH        23.633476       14.338040       34.559109
  HD1       25.708435       16.862009       30.937580
  HB1       25.270313       15.539269       32.971462
  HB2       21.077232       15.794333       31.971025
  HD2       21.523754       17.023453       29.980911
  HO        23.229664       13.711691       35.164284
  S         19.902044       20.300991       28.516893
  CZ        18.707417       18.942535       28.456715
  CD1       18.009245       18.697050       27.268284
  CB1       17.003763       17.724001       27.220404
  CA        16.830116       16.825550       28.280039
  C         15.878468       15.787715       28.227194
  CB2       17.564833       17.075577       29.445314
  CD2       18.557888       18.058636       29.532099
  O2        15.661975       14.985863       29.133144
  OH        15.409240       15.526735       26.973265
  HD1       18.276375       19.317608       26.425674
  HB1       16.450632       17.651178       26.295624
  HB2       17.513721       16.473505       30.340508
  HD2       19.002653       18.182945       30.508400
  HO        14.956749       14.689499       27.099323
  S         24.802114       31.658640       20.309280
  CZ        25.878267       32.788364       19.391699
  CD1       26.206636       32.525581       18.056293
  CB1       26.888025       33.480091       17.291550
  CA        27.451498       34.643536       17.829273
  C         28.111816       35.597748       17.029835
  CB2       27.182762       34.865360       19.185312
  CD2       26.453447       33.940193       19.941849
  O2        28.696556       36.601784       17.430590
  OH        27.995987       35.445820       15.679221
  HD1       25.783257       31.627842       17.630480
  HB1       27.076189       33.209000       16.263134
  HB2       27.573164       35.764698       19.638393
  HD2       26.161705       34.138737       20.962618
  HO        28.358494       36.260548       15.323689
  S         23.662348       33.249588       24.595165
  CZ        21.990112       33.667259       24.042534
  CD1       20.991348       32.717155       23.797791
  CB1       19.829178       33.093746       23.113947
  CA        19.710732       34.392784       22.605377
  C         18.716719       34.708557       21.657898
  CB2       20.635654       35.375248       22.978806
  CD2       21.758471       35.012730       23.732441
  O2        18.437902       35.844353       21.280041
  OH        18.129662       33.666111       21.002720
  HD1       21.093237       31.768806       24.304447
  HB1       19.099430       32.309109       22.978672
  HB2       20.561726       36.377724       22.583769
  HD2       22.535721       35.756172       23.830549
  HO        17.504513       34.109024       20.424255
  S         18.663462       29.430849       23.636890
  CZ        17.214420       29.539948       22.557726
  CD1       15.971069       29.160597       23.077629
  CB1       14.806060       29.182362       22.301506
  CA        14.897355       29.761967       21.030352
  C         13.734776       29.876724       20.242542
  CB2       16.134144       30.146997       20.499113
  CD2       17.314409       29.988680       21.235317
  O2        13.736018       30.377991       19.120390
  OH        12.604915       29.206284       20.609253
  HD1       15.896592       28.865301       24.113829
  HB1       13.809822       28.989199       22.671165
  HB2       16.102386       30.453533       19.463989
  HD2       18.265415       30.267765       20.806171
  HO        11.919309       29.517897       20.013905
  S         17.305580       25.711134       26.178190
  CZ        16.099964       26.494843       27.277515
  CD1       16.274956       26.418314       28.664478
  CB1       15.405268       27.109098       29.516909
  CA        14.341877       27.868364       29.013905
  C         13.455795       28.680676       29.749241
  CB2       14.211751       27.929836       27.621220
  CD2       15.043600       27.235889       26.734297
  O2        12.503912       29.350677       29.354706
  OH        13.538311       28.582895       31.107302
  HD1       17.018396       25.742027       29.059965
  HB1       15.463805       27.009987       30.590820
  HB2       13.459357       28.552702       27.160301
  HD2       14.928677       27.304899       25.662613
  HO        12.844377       29.071014       31.556545
  S         19.010641       30.399868       27.681938
  CZ        17.996359       31.247795       26.445610
  CD1       18.351648       32.501514       25.933636
  CB1       17.431679       33.076210       25.048473
  CA        16.149876       32.580311       24.781445
  C         15.205850       33.229195       23.960907
  CB2       15.825212       31.356325       25.378630
  CD2       16.742773       30.678898       26.190609
  O2        14.077600       32.871174       23.630083
  OH        15.747644       34.357609       23.418932
  HD1       19.318926       32.947639       26.112061
  HB1       17.738256       34.031788       24.649265
  HB2       14.848389       30.995975       25.091526
  HD2       16.366396       29.771229       26.638880
  HO        15.123330       34.683388       22.766464
  S         23.108047       32.710846       27.574791
  CZ        23.054735       34.469086       27.148102
  CD1       21.788103       35.026405       26.935408
  CB1       21.647774       36.328564       26.440609
  CA        22.773869       37.151657       26.319702
  C         22.687208       38.445831       25.769150
  CB2       24.030373       36.664474       26.699249
  CD2       24.145748       35.346493       27.157246
  O2        23.596983       39.249519       25.576939
  OH        21.448662       38.949371       25.498877
  HD1       20.884295       34.436516       26.894905
  HB1       20.701410       36.710289       26.086817
  HB2       24.943344       37.240032       26.657894
  HD2       25.132807       35.090664       27.513283
  HO        21.638035       39.849964       25.225651
  S         31.086929       24.625757       19.362423
  CZ        31.707691       26.314623       19.165781
  CD1       32.495110       26.766201       18.099819
  CB1       32.917439       28.100147       18.050785
  CA        32.453320       29.035511       18.983486
  C         32.866741       30.382481       19.001766
  CB2       31.541687       28.606323       19.955568
  CD2       31.221273       27.249796       20.087219
  O2        32.488903       31.244911       19.791721
  OH        33.870541       30.820475       18.188629
  HD1       32.795151       26.090839       17.312183
  HB1       33.614632       28.356281       17.266674
  HB2       31.067432       29.342239       20.588032
  HD2       30.572720       26.905655       20.879333
  HO        33.945290       31.756733       18.387243
  S         33.492775       22.466915       22.730808
  CZ        34.770107       21.273565       22.261292
  CD1       35.314945       21.166971       20.976055
  CB1       36.319946       20.232695       20.698212
  CA        36.658241       19.286507       21.673126
  C         37.650867       18.311558       21.450197
  CB2       36.018372       19.332666       22.917561
  CD2       35.066986       20.310194       23.232786
  O2        38.126507       17.522594       22.263748
  OH        38.198620       18.210690       20.205042
  HD1       35.069626       21.892391       20.214472
  HB1       36.749081       20.228975       19.707092
  HB2       36.257595       18.593040       23.667345
  HD2       34.622448       20.455873       24.206236
  HO        38.916698       17.592045       20.357536
  S         32.232059       21.025553       26.997774
  CZ        32.064445       19.231211       26.829538
  CD1       30.723812       18.857605       26.981573
  CB1       30.478258       17.480312       27.034386
  CA        31.512194       16.536854       27.003017
  C         31.325380       15.140634       26.970423
  CB2       32.843746       16.934252       26.832371
  CD2       33.106705       18.304007       26.711319
  O2        32.116318       14.206762       26.857182
  OH        29.986568       14.908121       26.851807
  HD1       29.938288       19.591030       27.088539
  HB1       29.461298       17.122089       27.096769
  HB2       33.658001       16.264721       26.597511
  HD2       34.089706       18.659700       26.440037
  HO        29.788929       13.979881       26.707087
  S         19.575802       24.661133       30.792446
  CZ        19.010962       26.332006       31.199081
  CD1       18.088184       26.451355       32.245186
  CB1       17.595570       27.730448       32.530441
  CA        18.020874       28.901815       31.892300
  C         17.553001       30.195747       32.196304
  CB2       18.880272       28.723286       30.801548
  CD2       19.389879       27.463129       30.466225
  O2        17.802357       31.241083       31.599922
  OH        16.564041       30.303783       33.129536
  HD1       17.920744       25.593124       32.879112
  HB1       16.788980       27.760777       33.248062
  HB2       19.031216       29.598724       30.187294
  HD2       20.017925       27.365000       29.593079
  HO        16.389486       31.227444       33.324505
  S         16.846611       22.733856       27.536457
  CZ        15.830245       21.329620       28.057440
  CD1       15.188016       20.502836       27.127831
  CB1       14.376121       19.468699       27.609013
  CA        14.122142       19.270773       28.971569
  C         13.443668       18.154602       29.500143
  CB2       14.682555       20.221264       29.833382
  CD2       15.504654       21.275684       29.418051
  O2        13.298387       17.837814       30.678751
  OH        13.102324       17.231922       28.555277
  HD1       15.250322       20.529583       26.049915
  HB1       14.023725       18.785656       26.850208
  HB2       14.589787       20.090160       30.901413
  HD2       15.951158       21.991978       30.091879
  HO        13.052459       16.378229       28.991549
  S         18.222738       21.239365       23.353643
  CZ        18.188046       19.445627       23.593266
  CD1       19.406397       18.764811       23.703508
  CB1       19.384348       17.372175       23.845421
  CA        18.138931       16.738874       23.934940
  C         18.084490       15.343289       24.121523
  CB2       16.919134       17.419304       23.838802
  CD2       16.955288       18.784855       23.532179
  O2        17.174942       14.530594       24.272478
  OH        19.317928       14.777360       24.259119
  HD1       20.311047       19.341091       23.829813
  HB1       20.367861       16.931469       23.915619
  HB2       15.915335       17.020792       23.833817
  HD2       16.001926       19.255569       23.342548
  HO        19.297380       13.868197       24.566689
  Au        26.633892       24.810627       29.242744
  Au        25.701115       25.086491       26.541235
  Au        25.955391       22.437799       27.792049
  Au        26.513884       24.174835       21.734991
  Au        25.847952       26.913620       22.072414
  Au        27.412540       27.005308       27.569818
  Au        28.308464       24.198761       27.265223
  Au        25.156374       22.696571       25.133438
  Au        22.957912       24.420589       25.864029
  Au        26.648729       27.098303       24.744761
  Au        25.270500       22.769943       30.644917
  Au        24.736973       25.830910       31.039318
  Au        26.923828       27.561760       30.331993
  Au        29.222010       25.873562       29.619257
  Au        28.193279       22.452938       29.695847
  Au        27.037167       21.725430       23.048008
  Au        28.431589       26.140940       22.705322
  Au        25.586023       29.110939       26.643641
  Au        29.264938       26.425314       25.523451
  Au        27.893085       21.859703       25.828684
  Au        25.519371       19.900537       26.489285
  Au        21.252058       23.392990       28.035168
  Au        22.859501       29.102612       27.575197
  Au        28.539228       29.151087       25.867098
  Au        30.248913       23.732182       25.175335
  Au        25.003450       20.183676       29.285526
  Au        27.764515       22.027357       20.341000
  Au        22.019745       24.622459       30.514450
  Au        22.551098       27.419643       30.377945
  Au        24.866791       29.378263       29.648094
  Au        27.713425       29.787941       28.586149
  Au        30.001757       27.969070       28.011150
  Au        30.993198       25.239269       27.434265
  Au        30.155270       22.161209       27.667723
  Au        27.776123       20.195044       28.187246
  Au        22.665543       19.298958       25.768444
  Au        20.440092       21.265314       26.318666
  Au        31.097694       25.556030       23.189732
  Au        30.521511       28.289068       23.548395
  Au        26.727430       31.151239       24.795208
  Au        23.924561       25.188578       20.862673
  Au        24.769621       25.101225       23.838001
  Au        24.146235       22.682720       22.352926
  Au        23.891014       24.235973       28.571833
  Au        24.677896       26.978472       28.325975
  Au        22.971916       27.148745       22.827621
  Au        22.210779       24.540413       23.108198
  Au        27.533360       24.324179       24.492474
  Au        23.927586       27.138184       25.549002
  Au        25.111607       23.002438       19.468914
  Au        26.052282       25.924223       19.262646
  Au        23.666622       27.880020       20.203314
  Au        21.141207       25.722946       20.839123
  Au        22.060772       22.783188       20.461311
  Au        23.332703       21.556576       27.289711
  Au        22.054131       26.312565       27.672287
  Au        24.920376       29.103302       23.797680
  Au        21.167372       26.499043       25.120941
  Au        22.460451       22.051447       24.541161
  Au        24.631073       20.220116       23.774271
  Au        29.341465       23.384687       22.403023
  Au        27.829453       29.028721       22.998383
  Au        21.796904       29.282288       24.818886
  Au        20.178120       23.887684       25.394539
  Au        25.180447       20.483799       20.966564
  Au        22.698257       21.697277       29.920624
  Au        28.698307       24.782860       19.929388
  Au        28.071154       27.694687       20.405464
  Au        25.862812       29.587395       21.107094
  Au        22.717239       29.893913       22.185417
  Au        20.293121       27.912481       22.592670
  Au        19.314075       25.371464       23.233173
  Au        20.140827       22.570906       22.579344
  Au        22.315910       20.501137       22.121275
  Au        27.497677       19.303905       24.340603
  Au        29.931755       21.056107       24.190695
  Au        19.337589       25.669878       27.564133
  Au        20.104355       28.323540       26.944172
  Au        23.779041       31.120529       25.821991
  Au        27.374683       20.216988       31.212154
  Au        23.315643       23.351036       32.667679
  Au        24.606304       28.708988       32.469833
  Au        29.729191       29.083256       30.812374
  Au        31.108370       23.612089       30.170477
  Au        25.069370       17.260914       25.365852
  Au        29.721714       31.241955       23.074593
  Au        28.291275       19.456161       21.573471
  Au        32.296650       27.399082       25.675854
  Au        26.181187       32.161709       28.231256
  Au        23.064293       20.256941       19.173923
  Au        27.506140       23.336903       17.592939
  Au        26.042517       28.660969       18.218309
  Au        20.409416       28.804628       19.875948
  Au        18.956812       23.992121       20.414858
  Au        21.132738       31.420401       27.524328
  Au        21.974812       19.172628       28.523924
  Au        18.148806       27.572268       24.997192
  Au        24.228790       32.321693       22.500467
  Au        32.019112       23.580875       21.262135
  Au        32.720394       22.025831       24.916775
  Au        18.484077       23.490570       29.058212
  Au        17.582396       22.369850       25.323818
762
 generated by VMD
  S         26.701250       22.022713       32.664989
  CZ        25.573233       21.473635       33.969692
  CD1       25.296843       22.325165       35.046078
  CB1       24.233950       22.038143       35.910934
  CA        23.594097       20.799875       35.778690
  C         22.500391       20.417336       36.580559
  CB2       23.997116       19.906956       34.778461
  CD2       24.974699       20.216276       33.825176
  O2        21.762638       19.434603       36.557415
  OH        22.139721       21.312691       37.544334
  HD1       25.913372       23.199669       35.192966
  HB1       23.987026       22.749441       36.685253
  HB2       23.494070       18.970512       34.587433
  HD2       25.220898       19.570663       32.995106
  HO        21.252384       21.057686       37.807430
  S         28.307077       18.438126       30.062330
  CZ        27.549801       16.826389       29.738243
  CD1       27.074402       16.650743       28.433144
  CB1       26.520967       15.402348       28.124411
  CA        26.400513       14.373974       29.066814
  C         25.923689       13.091328       28.730698
  CB2       26.896412       14.564678       30.362148
  CD2       27.454958       15.805478       30.691603
  O2        25.840178       12.065597       29.402611
  OH        25.526901       12.906960       27.438732
  HD1       27.125618       17.428768       27.685804
  HB1       25.960484       15.342307       27.203144
  HB2       26.692066       13.815804       31.113081
  HD2       27.778856       15.959942       31.710278
  HO        25.335487       11.968540       27.372715
  S         24.442875       25.133949       33.397335
  CZ        23.214190       26.160631       34.241528
  CD1       23.493193       27.249929       35.075699
  CB1       22.552052       28.107456       35.658100
  CA        21.197289       27.932648       35.350811
  C         20.155012       28.719185       35.880775
  CB2       20.910156       26.805195       34.571854
  CD2       21.850252       25.906052       34.054138
  O2        18.929867       28.649788       35.810940
  OH        20.480362       29.769596       36.687927
  HD1       24.553585       27.406796       35.207943
  HB1       22.952412       28.866636       36.313797
  HB2       19.886524       26.574261       34.316074
  HD2       21.501789       25.120598       33.399792
  HO        19.648481       30.065285       37.064968
  S         21.724697       21.451807       32.280434
  CZ        20.023106       21.773785       32.806801
  CD1       18.962395       21.362688       31.990728
  CB1       17.658451       21.574646       32.454254
  CA        17.456150       22.431774       33.542610
  C         16.143650       22.730434       33.959217
  CB2       18.518572       22.815544       34.369694
  CD2       19.826435       22.480167       33.999447
  O2        15.709538       23.432812       34.869560
  OH        15.163957       22.417925       33.063057
  HD1       19.208551       20.782642       31.113583
  HB1       16.869400       21.088667       31.899570
  HB2       18.333513       23.349346       35.290161
  HD2       20.643600       22.760735       34.647476
  HO        14.371632       22.780550       33.465931
  S         26.779812       28.590601       32.545563
  CZ        27.275944       27.136097       33.501839
  CD1       27.469530       25.841017       33.006454
  CB1       28.177258       24.930397       33.800198
  CA        28.673866       25.197929       35.081612
  C         29.449434       24.272444       35.807949
  CB2       28.316000       26.448311       35.599968
  CD2       27.681675       27.416363       34.812160
  O2        30.046988       24.392883       36.875195
  OH        29.649164       23.090544       35.156906
  HD1       27.165859       25.622046       31.993387
  HB1       28.291592       23.949081       33.363804
  HB2       28.533880       26.696419       36.628288
  HD2       27.477116       28.414419       35.170628
  HO        30.090342       22.529917       35.799297
  S         22.082674       28.778683       32.251434
  CZ        21.539291       30.485695       31.992577
  CD1       20.995060       31.196339       33.069084
  CB1       20.545778       32.502178       32.838875
  CA        20.671213       33.103405       31.580738
  C         20.235485       34.431526       31.402779
  CB2       21.094086       32.359402       30.472702
  CD2       21.472113       31.031561       30.705105
  O2        20.119438       35.076073       30.362780
  OH        19.735571       35.052189       32.509762
  HD1       21.009684       30.816196       34.079880
  HB1       20.126297       32.996861       33.702454
  HB2       21.064953       32.822533       29.497459
  HD2       21.846182       30.474930       29.858543
  HO        19.436249       35.879417       32.125412
  S         30.164061       26.542191       31.667034
  CZ        31.858160       26.073362       32.099236
  CD1       32.127754       25.010025       32.969292
  CB1       33.459938       24.788998       33.339123
  CA        34.577511       25.567307       33.013870
  C         35.903603       25.307404       33.413681
  CB2       34.263020       26.672699       32.214085
  CD2       32.952099       26.882601       31.769367
  O2        36.887360       25.953232       33.058918
  OH        36.089863       24.190817       34.174812
  HD1       31.342056       24.323999       33.249706
  HB1       33.659981       24.048899       34.099907
  HB2       35.096863       27.255287       31.850945
  HD2       32.690701       27.743813       31.172249
  HO        37.020546       24.055801       34.367687
  S         29.436680       30.870289       29.944048
  CZ        28.832905       32.124962       31.100613
  CD1       28.462160       33.405315       30.672268
  CB1       27.999046       34.353016       31.592951
  CA        27.690298       34.035606       32.921207
  C         27.080624       34.897133       33.854942
  CB2       27.958038       32.713211       33.295273
  CD2       28.553642       31.787254       32.430355
  O2        26.558113       34.626358       34.933975
  OH        26.776978       36.162373       33.445484
  HD1       28.653822       33.671165       29.643137
  HB1       27.669735       35.312546       31.222288
  HB2       27.759209       32.456318       34.325336
  HD2       28.815056       30.830439       32.857765
  HO        26.346485       36.664009       34.141670
  S         29.877882       22.459890       31.543215
  CZ        30.578402       20.793388       31.452457
  CD1       30.496981       20.017454       32.614956
  CB1       30.913649       18.681376       32.577690
  CA        31.602266       18.118170       31.496580
  C         32.294182       16.890678       31.501278
  CB2       31.803513       18.962042       30.397701
  CD2       31.322441       20.276773       30.384930
  O2        33.023376       16.365780       30.662642
  OH        32.081680       16.212055       32.665287
  HD1       29.967813       20.278271       33.519611
  HB1       30.833267       18.105661       33.487949
  HB2       32.095955       18.519855       29.456747
  HD2       31.418726       20.929928       29.530193
  HO        32.667892       15.469467       32.502476
  S         33.048973       24.888041       29.060347
  CZ        34.332573       23.797121       28.398073
  CD1       35.172047       24.223503       27.361889
  CB1       36.061203       23.347691       26.727428
  CA        36.242870       22.026663       27.154181
  C         37.105938       21.071795       26.580673
  CB2       35.438793       21.618912       28.225355
  CD2       34.538010       22.488623       28.851753
  O2        37.262810       19.896782       26.905203
  OH        37.799370       21.579243       25.521290
  HD1       35.093723       25.228981       26.975401
  HB1       36.533512       23.758461       25.847261
  HB2       35.435371       20.561543       28.445482
  HD2       34.105095       22.175331       29.790323
  HO        38.439442       20.896046       25.308790
  S         27.803894       21.090641       18.329418
  CZ        29.523502       20.950607       17.782066
  CD1       29.971903       19.941370       16.921509
  CB1       31.327669       19.805798       16.599548
  CA        32.254539       20.675592       17.186604
  C         33.645096       20.549377       16.996782
  CB2       31.835846       21.674858       18.073402
  CD2       30.463634       21.861002       18.279570
  O2        34.526955       21.342083       17.320156
  OH        33.992386       19.552628       16.132751
  HD1       29.290514       19.170267       16.593475
  HB1       31.632788       18.928196       16.048882
  HB2       32.541576       22.323769       18.570768
  HD2       30.108978       22.628099       18.952080
  HO        34.940041       19.426388       16.220228
  S         26.429253       25.436752       17.154615
  CZ        27.755320       26.390266       16.374540
  CD1       29.108650       26.035089       16.423458
  CB1       30.028913       26.836468       15.737179
  CA        29.643011       27.970539       15.012533
  C         30.473289       28.835884       14.272762
  CB2       28.281176       28.288927       14.948099
  CD2       27.342035       27.481291       15.600636
  O2        30.156998       29.851547       13.657200
  OH        31.802538       28.670120       14.530053
  HD1       29.354321       25.240118       17.112013
  HB1       31.084421       26.608446       15.756021
  HB2       27.983204       29.213926       14.476891
  HD2       26.313339       27.805717       15.546434
  HO        32.124542       29.537605       14.785785
  S         26.570856       18.191912       21.388195
  CZ        27.027914       17.259720       19.905560
  CD1       28.266594       17.647793       19.381063
  CB1       28.558636       16.965000       18.194235
  CA        27.726164       16.062277       17.521780
  C         28.008043       15.444324       16.287241
  CB2       26.607460       15.578629       18.210758
  CD2       26.215038       16.251301       19.374178
  O2        27.376781       14.530409       15.761145
  OH        29.203239       15.775852       15.719646
  HD1       29.000881       18.268799       19.872574
  HB1       29.534180       17.142467       17.766151
  HB2       25.990744       14.781394       17.822807
  HD2       25.319288       15.881203       19.850677
  HO        29.395807       15.186533       14.986683
  S         30.529053       20.652437       21.901789
  CZ        31.847593       19.415573       21.813364
  CD1       32.335716       18.751051       22.944841
  CB1       33.234367       17.678761       22.892872
  CA        33.831875       17.411522       21.655270
  C         34.879871       16.478470       21.526794
  CB2       33.354664       18.079550       20.521206
  CD2       32.387474       19.090919       20.563076
  O2        35.458885       16.432117       20.443703
  OH        35.496078       16.079252       22.676350
  HD1       31.773609       18.833590       23.863356
  HB1       33.576408       17.208986       23.803238
  HB2       33.766384       17.868616       19.545279
  HD2       32.008217       19.477371       19.628593
  HO        36.302181       15.635290       22.403051
  S         25.914719       31.591496       30.238798
  CZ        25.038328       32.751976       31.316418
  CD1       24.832689       32.437340       32.664993
  CB1       24.113407       33.322598       33.476734
  CA        23.651676       34.517662       32.912289
  C         22.843016       35.386578       33.671436
  CB2       23.928013       34.904636       31.595526
  CD2       24.624790       33.986248       30.801147
  O2        22.564547       36.522411       33.293594
  OH        22.466114       34.951721       34.908092
  HD1       25.106337       31.428623       32.937004
  HB1       23.932732       33.064072       34.509647
  HB2       23.463654       35.771465       31.149021
  HD2       24.827147       34.200634       29.762175
  HO        21.926159       35.683632       35.215271
  S         27.036057       33.049568       25.921202
  CZ        28.680048       33.610893       26.429596
  CD1       28.954535       34.981773       26.503914
  CB1       30.087385       35.438034       27.188507
  CA        30.958500       34.553917       27.836468
  C         32.132202       34.981979       28.488377
  CB2       30.610558       33.197819       27.819775
  CD2       29.475519       32.716713       27.156122
  O2        32.977589       34.338051       29.105927
  OH        32.497372       36.283512       28.305656
  HD1       28.250315       35.682465       26.080130
  HB1       30.264881       36.495735       27.060688
  HB2       31.174421       32.412151       28.300766
  HD2       29.314825       31.650375       27.096176
  HO        33.182159       36.482658       28.948338
  S         31.685019       29.500769       27.013592
  CZ        33.157116       29.435167       28.064718
  CD1       33.754940       28.201908       28.350761
  CB1       35.044235       28.164104       28.895222
  CA        35.682014       29.327496       29.342459
  C         37.012409       29.356606       29.805969
  CB2       34.897659       30.487234       29.345865
  CD2       33.787174       30.606598       28.501635
  O2        37.703133       30.240383       30.308409
  OH        37.631592       28.141644       29.772606
  HD1       33.300755       27.290554       27.990711
  HB1       35.590748       27.234322       28.952728
  HB2       35.332497       31.455774       29.544218
  HD2       33.242344       31.513395       28.284056
  HO        38.478424       28.247303       30.212290
  S         33.228729       25.776447       24.585949
  CZ        34.524490       26.580257       23.610733
  CD1       34.109573       27.197943       22.424829
  CB1       35.031609       27.953590       21.690754
  CA        36.348217       28.013773       22.162968
  C         37.401970       28.646900       21.474430
  CB2       36.721649       27.508574       23.414114
  CD2       35.812458       26.728888       24.139023
  O2        38.512531       28.913528       21.928350
  OH        37.024063       29.163975       20.270126
  HD1       33.088203       27.275681       22.082510
  HB1       34.795929       28.348524       20.713562
  HB2       37.683605       27.788502       23.817482
  HD2       36.077835       26.292442       25.090611
  HO        37.629753       29.815989       19.910089
  S         27.319683       16.827993       25.056887
  CZ        28.118982       15.973598       23.675838
  CD1       27.611370       14.800982       23.103661
  CB1       28.252563       14.240842       21.992283
  CA        29.363842       14.900974       21.454313
  C         29.992426       14.499897       20.258728
  CB2       29.888268       16.069172       22.020344
  CD2       29.219343       16.631989       23.113890
  O2        30.868248       15.095261       19.635044
  OH        29.305607       13.556171       19.552877
  HD1       26.671780       14.413815       23.469318
  HB1       27.896236       13.299042       21.601776
  HB2       30.685631       16.591412       21.512486
  HD2       29.499897       17.571598       23.566502
  HO        29.776207       13.373042       18.736416
  S         22.633865       17.225302       24.908848
  CZ        21.942766       16.229963       26.253405
  CD1       22.595104       15.000411       26.404110
  CB1       22.118908       14.069547       27.335125
  CA        21.008484       14.403653       28.119652
  C         20.391409       13.478289       28.984730
  CB2       20.337582       15.627522       28.009386
  CD2       20.802387       16.501087       27.018984
  O2        19.427509       13.702312       29.713600
  OH        20.896797       12.211338       28.988319
  HD1       23.389183       14.763279       25.711540
  HB1       22.651806       13.130304       27.352665
  HB2       19.403303       15.834997       28.509907
  HD2       20.304873       17.453907       26.913893
  HO        20.510845       11.664105       29.676218
  S         31.586048       30.522480       23.583792
  CZ        32.942196       31.127502       24.618776
  CD1       34.184689       30.482197       24.618437
  CB1       35.229935       30.964706       25.415194
  CA        35.163807       32.160908       26.139732
  C         36.215557       32.757542       26.863201
  CB2       33.977997       32.887226       25.976868
  CD2       32.886311       32.363594       25.273876
  O2        36.276817       33.888878       27.339542
  OH        37.243416       31.897840       27.118225
  HD1       34.327206       29.522457       24.144011
  HB1       36.180553       30.471640       25.274784
  HB2       33.895699       33.828407       26.500210
  HD2       31.997810       32.975441       25.221825
  HO        37.817368       32.230839       27.811985
  S         27.335758       32.403774       23.040731
  CZ        27.503567       34.187489       23.298313
  CD1       28.763676       34.781731       23.160315
  CB1       28.953161       36.152897       23.370163
  CA        27.806913       36.946217       23.499943
  C         27.959816       38.346756       23.477604
  CB2       26.527065       36.379650       23.532646
  CD2       26.364716       34.995457       23.399570
  O2        27.080414       39.195435       23.347649
  OH        29.223255       38.853756       23.392612
  HD1       29.582195       34.100044       22.982130
  HB1       29.962723       36.524426       23.274309
  HB2       25.659595       37.004673       23.685217
  HD2       25.359842       34.599678       23.396610
  HO        29.168501       39.799065       23.234453
  S         24.139851       21.981461       17.771364
  CZ        25.018484       21.121443       16.443014
  CD1       25.340471       19.771675       16.628838
  CB1       26.125019       19.177607       15.633022
  CA        26.522121       19.843094       14.467010
  C         27.322182       19.258564       13.465162
  CB2       26.157642       21.183517       14.292173
  CD2       25.468332       21.832113       15.323793
  O2        27.856201       19.833397       12.519155
  OH        27.668392       17.955173       13.669852
  HD1       24.980358       19.290436       17.526148
  HB1       26.422878       18.157974       15.828199
  HB2       26.458416       21.710070       13.398457
  HD2       25.274504       22.894526       15.311386
  HO        28.319435       17.777128       12.987165
  S         21.952688       18.712484       20.354939
  CZ        22.676104       17.091198       20.707458
  CD1       22.215984       16.054798       19.886345
  CB1       22.553194       14.728781       20.183039
  CA        23.482368       14.510235       21.207222
  C         24.006477       13.211817       21.364719
  CB2       23.946796       15.532966       22.042925
  CD2       23.507175       16.840885       21.805981
  O2        24.975405       12.913425       22.059425
  OH        23.673737       12.171597       20.547550
  HD1       21.601782       16.290682       19.029875
  HB1       22.315331       13.893729       19.540737
  HB2       24.686081       15.360182       22.811071
  HD2       23.793755       17.678005       22.425282
  HO        24.375614       11.532163       20.689308
  S         23.739380       28.603645       17.939289
  CZ        23.560793       27.195965       16.815533
  CD1       23.581768       27.322435       15.421350
  CB1       23.334902       26.197815       14.624845
  CA        23.000549       24.948128       15.160223
  C         22.753017       23.827576       14.342589
  CB2       22.893158       24.823620       16.550587
  CD2       23.176910       25.951633       17.329809
  O2        22.313732       22.779907       14.811555
  OH        22.828335       23.919540       12.983752
  HD1       23.891211       28.245255       14.953221
  HB1       23.459978       26.263601       13.554102
  HB2       22.422081       23.969496       17.014294
  HD2       23.154221       25.815353       18.400969
  HO        22.406008       23.122261       12.655752
  S         28.418320       28.966887       18.318979
  CZ        28.953896       30.691212       18.445770
  CD1       29.550079       31.402952       17.397863
  CB1       30.003683       32.701801       17.657396
  CA        29.958553       33.291042       18.926622
  C         30.405472       34.596062       19.214226
  CB2       29.258827       32.583866       19.911745
  CD2       28.759508       31.294094       19.694313
  O2        30.494413       35.195045       20.283739
  OH        31.215137       35.222797       18.312984
  HD1       29.804817       31.016544       16.422028
  HB1       30.570440       33.163361       16.862267
  HB2       29.049477       32.969196       20.898741
  HD2       28.096272       30.820545       20.403061
  HO        31.401371       36.087135       18.686966
  S         20.542612       26.751087       18.697987
  CZ        18.778419       26.625364       18.313192
  CD1       17.770464       27.467686       18.797634
  CB1       16.431332       27.162687       18.525969
  CA        16.137787       26.029940       17.757315
  C         14.792605       25.682579       17.522305
  CB2       17.154470       25.217827       17.240650
  CD2       18.491850       25.596806       17.407610
  O2        14.384832       24.796038       16.775131
  OH        13.871849       26.545238       18.040545
  HD1       17.981327       28.227909       19.535244
  HB1       15.624837       27.701624       19.000914
  HB2       16.892773       24.320116       16.700203
  HD2       19.276773       24.933765       17.074850
  HO        13.038486       26.469870       17.569979
  S         21.064976       31.010839       20.632803
  CZ        21.638842       32.360291       19.571766
  CD1       21.856382       32.182976       18.200176
  CB1       22.291258       33.236050       17.386585
  CA        22.746964       34.389118       18.036806
  C         23.400810       35.396580       17.300043
  CB2       22.686682       34.537971       19.427570
  CD2       22.124023       33.514080       20.198982
  O2        23.908443       36.390343       17.815002
  OH        23.617580       35.224327       15.964437
  HD1       21.672916       31.211435       17.765593
  HB1       22.230911       33.142895       16.312298
  HB2       23.035946       35.450371       19.887945
  HD2       22.122402       33.528072       21.278894
  HO        24.213303       35.940594       15.732760
  S         20.336433       22.402182       18.836649
  CZ        19.605873       20.747677       18.764999
  CD1       19.994678       19.800591       17.810022
  CB1       19.496571       18.497074       17.923155
  CA        18.521458       18.172813       18.873995
  C         18.033083       16.861731       19.041090
  CB2       18.049604       19.143661       19.765551
  CD2       18.614681       20.422852       19.698879
  O2        17.301517       16.397415       19.912701
  OH        18.567554       15.941501       18.187836
  HD1       20.715160       20.177055       17.098953
  HB1       19.846138       17.767076       17.208071
  HB2       17.271555       18.837074       20.448988
  HD2       18.473923       21.114843       20.516064
  HO        18.058304       15.151155       18.381809
  S         17.620916       25.366257       21.299343
  CZ        16.240551       24.291162       21.763100
  CD1       15.639109       24.452660       23.017048
  CB1       14.568263       23.614111       23.349289
  CA        14.146387       22.517900       22.587246
  C         13.103448       21.628897       22.915594
  CB2       14.845078       22.334900       21.387789
  CD2       15.778564       23.269789       20.924299
  O2        12.575025       20.758682       22.227009
  OH        12.352015       21.822170       24.037518
  HD1       16.009829       25.246956       23.648050
  HB1       14.082564       23.845890       24.285732
  HB2       14.499487       21.567497       20.710911
  HD2       16.248415       23.170330       19.956898
  HO        11.712528       21.113914       24.142601
  S         24.072472       18.148596       28.840355
  CZ        23.433159       17.160891       30.215857
  CD1       23.499992       15.762749       30.185347
  CB1       23.029825       15.009614       31.267874
  CA        22.548578       15.617489       32.433662
  C         22.314054       14.840297       33.585388
  CB2       22.454889       17.014280       32.452522
  CD2       22.873466       17.765606       31.347778
  O2        22.065865       15.248831       34.717655
  OH        22.430721       13.483904       33.500729
  HD1       23.880802       15.112094       29.411963
  HB1       22.996138       13.930815       31.228769
  HB2       22.031584       17.390686       33.372093
  HD2       22.967360       18.840006       31.405464
  HO        22.091690       13.093731       34.309700
  S         19.969805       20.442183       28.609905
  CZ        18.622072       19.294594       28.987911
  CD1       17.479992       19.268349       28.178539
  CB1       16.587065       18.195152       28.283646
  CA        16.756405       17.214258       29.268192
  C         15.757401       16.242451       29.475813
  CB2       17.872593       17.311356       30.107765
  CD2       18.812094       18.343498       29.997576
  O2        15.759773       15.391895       30.362997
  OH        14.797530       15.994030       28.539045
  HD1       17.367626       19.970381       27.365528
  HB1       15.676650       18.090836       27.712040
  HB2       18.095596       16.582773       30.873219
  HD2       19.664127       18.401360       30.658751
  HO        14.307681       15.247486       28.891697
  S         24.840242       31.635866       20.371075
  CZ        25.725273       32.874199       19.391479
  CD1       25.970150       32.593468       18.041868
  CB1       26.779228       33.429749       17.263306
  CA        27.189892       34.653973       17.804379
  C         27.799973       35.599857       16.956711
  CB2       26.857124       35.039253       19.108591
  CD2       26.135805       34.120323       19.880219
  O2        28.207787       36.730076       17.215153
  OH        27.987160       35.231628       15.656737
  HD1       25.562187       31.719322       17.556149
  HB1       26.977478       33.184074       16.230440
  HB2       27.243565       35.977074       19.479582
  HD2       25.934629       34.234871       20.935152
  HO        28.650021       35.800777       15.258880
  S         23.352886       33.070702       24.589777
  CZ        21.738539       33.529507       23.911770
  CD1       20.761063       32.561272       23.652424
  CB1       19.613619       32.911926       22.930897
  CA        19.409893       34.199253       22.419468
  C         18.367895       34.585587       21.553093
  CB2       20.373775       35.165035       22.733204
  CD2       21.500685       34.846516       23.500528
  O2        18.263844       35.633678       20.919628
  OH        17.589298       33.555893       21.112450
  HD1       20.985544       31.531839       23.889851
  HB1       18.874544       32.148991       22.735369
  HB2       20.183527       36.156082       22.348309
  HD2       22.157005       35.661358       23.768429
  HO        17.200195       33.894321       20.302711
  S         18.599327       29.214174       23.311834
  CZ        17.237902       29.373756       22.129833
  CD1       16.105967       28.580742       22.353062
  CB1       14.978896       28.859539       21.570755
  CA        14.983126       29.896194       20.629784
  C         13.879356       30.129938       19.785692
  CB2       16.125214       30.696350       20.505329
  CD2       17.326666       30.360641       21.140816
  O2        13.796172       31.068888       18.997042
  OH        12.726982       29.410532       19.908438
  HD1       16.245710       27.738651       23.014706
  HB1       14.131885       28.221741       21.776222
  HB2       16.181223       31.485817       19.770454
  HD2       18.234262       30.919518       20.966719
  HO        12.276782       29.567690       19.075232
  S         17.188120       25.735668       26.117392
  CZ        15.938448       26.336813       27.280691
  CD1       16.174007       26.564617       28.641888
  CB1       15.156256       26.940334       29.526865
  CA        13.852015       27.141651       29.059223
  C         12.821613       27.591057       29.908871
  CB2       13.628273       26.906490       27.697285
  CD2       14.649219       26.585466       26.794621
  O2        11.633268       27.661976       29.603252
  OH        13.127681       27.695759       31.234013
  HD1       17.148027       26.422758       29.086487
  HB1       15.429658       27.266712       30.519459
  HB2       12.653101       26.998898       27.242290
  HD2       14.544896       26.489826       25.723892
  HO        12.458497       28.209951       31.691645
  S         18.840120       30.193573       27.303673
  CZ        17.634016       30.984945       26.210299
  CD1       17.841354       32.273193       25.702675
  CB1       16.944546       32.915909       24.840792
  CA        15.784691       32.246063       24.433010
  C         14.856354       32.740814       23.495474
  CB2       15.584032       30.938820       24.892426
  CD2       16.518503       30.298721       25.715366
  O2        13.925468       32.140930       22.962402
  OH        15.009841       34.052856       23.155460
  HD1       18.689425       32.853615       26.034950
  HB1       17.169910       33.876194       24.400818
  HB2       14.918133       30.315744       24.313755
  HD2       16.432842       29.253696       25.974379
  HO        14.686760       34.146049       22.256277
  S         22.996239       32.386158       27.542358
  CZ        22.885315       34.183872       27.363405
  CD1       21.577755       34.661163       27.213268
  CB1       21.396908       36.024326       26.950281
  CA        22.521416       36.854328       26.868206
  C         22.446058       38.213509       26.504286
  CB2       23.806007       36.383572       27.165461
  CD2       24.015713       35.009235       27.330629
  O2        23.426964       38.923344       26.293316
  OH        21.212559       38.665405       26.137028
  HD1       20.783733       33.934795       27.304691
  HB1       20.437498       36.380733       26.605377
  HB2       24.726822       36.945396       27.111336
  HD2       25.032753       34.689880       27.504044
  HO        21.331020       39.584152       25.885124
  S         30.974083       25.086628       19.220718
  CZ        31.453695       26.831951       19.216255
  CD1       32.207588       27.303057       18.134674
  CB1       32.530289       28.662607       18.047401
  CA        32.199951       29.555710       19.073803
  C         32.619904       30.900665       19.091877
  CB2       31.545559       29.026575       20.192747
  CD2       31.305964       27.654974       20.339174
  O2        32.470325       31.708281       20.006199
  OH        33.352856       31.325714       18.022873
  HD1       32.535076       26.578093       17.404167
  HB1       33.125526       28.994505       17.209522
  HB2       31.322651       29.646187       21.048836
  HD2       30.783731       27.251661       21.194195
  HO        33.565845       32.224865       18.283226
  S         33.386909       23.053566       22.644104
  CZ        34.633308       21.885693       22.045074
  CD1       34.818001       21.501461       20.711498
  CB1       35.815296       20.578293       20.374912
  CA        36.620773       19.996620       21.361322
  C         37.628357       19.081438       20.997082
  CB2       36.452518       20.346794       22.706383
  CD2       35.472584       21.302105       23.001724
  O2        38.332512       18.380615       21.720631
  OH        37.725338       18.767950       19.673115
  HD1       34.193031       21.894966       19.923447
  HB1       36.055889       20.398512       19.337486
  HB2       36.994442       19.825911       23.481939
  HD2       35.341702       21.651928       24.015110
  HO        38.525051       18.238888       19.626652
  S         32.259705       21.184158       26.754353
  CZ        32.003670       19.394691       26.662170
  CD1       30.706562       18.874603       26.577425
  CB1       30.458067       17.562143       26.996727
  CA        31.516590       16.663877       27.178022
  C         31.315956       15.290518       27.421305
  CB2       32.804077       17.213940       27.175234
  CD2       33.099205       18.544434       26.854536
  O2        32.113796       14.411545       27.739788
  OH        30.027946       14.858761       27.297859
  HD1       29.806686       19.467276       26.503826
  HB1       29.459385       17.255690       27.270964
  HB2       33.637146       16.564081       27.399250
  HD2       34.108814       18.917786       26.942680
  HO        29.960430       13.959245       27.626392
  S         19.474426       24.583008       31.192398
  CZ        18.955116       26.313868       31.295372
  CD1       18.072865       26.702681       32.310520
  CB1       17.680817       28.041252       32.431400
  CA        18.020702       28.969269       31.439705
  C         17.505310       30.276272       31.331860
  CB2       18.907587       28.566769       30.433922
  CD2       19.340088       27.240208       30.318771
  O2        17.981825       31.201435       30.677963
  OH        16.534044       30.535446       32.253860
  HD1       17.622808       26.001984       32.998215
  HB1       16.918486       28.306992       33.148819
  HB2       19.262337       29.261457       29.686913
  HD2       19.989386       26.874582       29.536995
  HO        16.572170       31.491987       32.325829
  S         17.036903       22.877684       27.588428
  CZ        15.566626       22.031210       28.219225
  CD1       14.860439       21.175228       27.365610
  CB1       13.855228       20.357599       27.895786
  CA        13.489244       20.456247       29.243526
  C         12.340760       19.780685       29.701777
  CB2       14.233027       21.312029       30.064814
  CD2       15.330799       22.045603       29.599163
  O2        11.880240       19.859388       30.838530
  OH        11.619644       19.114384       28.754898
  HD1       15.051074       21.033447       26.312056
  HB1       13.466366       19.579798       27.255283
  HB2       13.884979       21.365429       31.085819
  HD2       15.892549       22.641392       30.303368
  HO        10.963750       18.633680       29.265121
  S         17.901947       21.381578       23.272472
  CZ        18.254652       19.639317       23.613760
  CD1       19.350756       19.057835       22.965162
  CB1       19.747616       17.728752       23.155575
  CA        19.053894       16.911854       24.056507
  C         19.305880       15.533281       24.203665
  CB2       18.006712       17.525122       24.754770
  CD2       17.577538       18.840940       24.543480
  O2        18.755007       14.773174       24.996986
  OH        20.429470       15.059091       23.592665
  HD1       19.739365       19.633202       22.137861
  HB1       20.457621       17.274628       22.480165
  HB2       17.522638       16.962511       25.539410
  HD2       16.767092       19.226982       25.144041
  HO        20.645905       14.243812       24.051027
  Au        26.439342       24.807602       29.389198
  Au        25.706963       25.012083       26.579893
  Au        25.990923       22.435150       27.988749
  Au        26.627996       24.349255       21.692646
  Au        25.768358       27.048529       22.173632
  Au        27.477636       27.032715       27.631821
  Au        28.289850       24.232792       27.354065
  Au        25.202246       22.517879       25.257551
  Au        22.996767       24.168709       25.909842
  Au        26.671211       27.051088       24.770405
  Au        25.210045       22.824188       30.880175
  Au        24.342400       25.685930       31.002159
  Au        26.966278       27.654007       30.278488
  Au        29.254078       25.567886       29.599590
  Au        28.296011       22.510696       29.659943
  Au        27.181534       21.741787       23.364216
  Au        28.507891       26.354685       22.785711
  Au        25.622128       28.970875       26.548702
  Au        29.410219       26.468163       25.608940
  Au        27.981405       21.792459       26.097336
  Au        25.516968       19.788635       26.682663
  Au        21.102940       23.367393       27.893686
  Au        22.812447       29.041870       27.549507
  Au        28.609459       29.117136       25.776836
  Au        30.126417       23.672497       25.173603
  Au        25.067440       20.238131       29.674328
  Au        27.779625       21.989975       20.619011
  Au        21.826324       24.700813       30.480852
  Au        22.409002       27.480396       30.187559
  Au        24.877335       29.506912       29.445114
  Au        27.864773       29.740889       28.425755
  Au        30.018995       27.955662       27.956261
  Au        31.178274       25.206924       27.494961
  Au        30.282679       22.276134       27.729340
  Au        27.977285       20.035522       28.220816
  Au        22.665260       19.544071       25.729780
  Au        20.326616       20.955486       26.230658
  Au        31.189222       25.418072       23.257952
  Au        30.435526       28.348589       23.629986
  Au        26.602194       30.886532       24.832783
  Au        23.938885       25.077305       21.054533
  Au        24.792580       24.964592       23.823139
  Au        24.367382       22.561928       22.473581
  Au        23.805483       24.098179       28.657942
  Au        24.673901       26.897095       28.458996
  Au        23.039062       27.006531       22.953320
  Au        22.165167       24.398876       23.005867
  Au        27.494282       24.352749       24.543625
  Au        23.844864       26.975994       25.718727
  Au        25.128956       22.864504       19.843447
  Au        25.947294       26.130888       19.464916
  Au        23.535019       27.803471       20.256523
  Au        21.214561       25.698872       20.817650
  Au        22.141472       22.868904       20.441525
  Au        23.457245       21.678219       27.289743
  Au        22.046242       26.178162       27.790289
  Au        24.851437       29.103033       23.771418
  Au        21.194691       26.322277       25.017662
  Au        22.306253       21.938408       24.404644
  Au        24.905857       19.763796       23.888245
  Au        29.340429       23.481905       22.336664
  Au        27.784327       29.045839       23.027584
  Au        21.869678       29.024927       24.783913
  Au        20.240602       23.700420       25.176540
  Au        25.318262       20.297886       21.170275
  Au        22.512062       21.889111       29.991236
  Au        28.610775       25.031052       19.901390
  Au        28.120838       27.845284       20.488110
  Au        25.840551       29.463135       20.945774
  Au        22.598207       29.816172       22.140644
  Au        20.534420       27.993366       22.408152
  Au        19.377329       25.307627       23.020737
  Au        20.068243       22.358751       22.636925
  Au        22.465008       20.298834       22.163980
  Au        27.695314       19.243587       24.782257
  Au        29.860626       21.123543       24.221893
  Au        19.354328       25.529232       27.264803
  Au        20.134222       28.147137       26.868843
  Au        23.929440       30.980627       25.752033
  Au        27.438669       20.140875       31.446587
  Au        23.199045       23.224937       32.782356
  Au        24.426994       28.534460       32.370319
  Au        29.708178       28.671242       30.756527
  Au        31.393202       23.591938       30.131874
  Au        24.993488       17.211060       24.948734
  Au        29.421078       31.461306       23.617620
  Au        28.427616       19.581005       21.826931
  Au        32.288948       27.608978       25.738449
  Au        26.300873       32.167351       27.982948
  Au        23.201178       20.316093       19.155214
  Au        27.140417       23.315445       17.905561
  Au        26.073753       28.701500       18.272072
  Au        20.929264       28.915737       19.554966
  Au        19.026215       23.845833       20.166622
  Au        20.980452       31.187544       27.278648
  Au        22.037643       19.306713       28.543941
  Au        18.156826       27.376825       24.725323
  Au        24.221899       32.189442       22.580341
  Au        31.863716       23.871136       21.037518
  Au        32.450596       22.234804       24.649752
  Au        18.530750       23.587864       29.271778
  Au        17.803276       22.362946       25.416487
762
 generated by VMD
  S         25.843966       21.231745       32.732304
  CZ        24.856140       20.747488       34.169685
  CD1       24.449181       21.596874       35.205631
  CB1       23.610279       21.231102       36.265160
  CA        23.232634       19.883896       36.316498
  C         22.530857       19.329226       37.405247
  CB2       23.588617       19.028519       35.266830
  CD2       24.403189       19.423023       34.198654
  O2        22.049236       18.205633       37.532299
  OH        21.930771       20.314272       38.133385
  HD1       24.750858       22.633907       35.212593
  HB1       23.332188       21.973932       36.998215
  HB2       23.340265       17.977474       35.276913
  HD2       24.600842       18.816078       33.327423
  HO        21.528233       19.938816       38.919914
  S         28.767345       18.861925       29.898317
  CZ        28.144199       17.203558       29.527357
  CD1       27.263336       17.062878       28.448338
  CB1       26.869106       15.749048       28.168306
  CA        27.455093       14.654076       28.814568
  C         27.183704       13.321920       28.444462
  CB2       28.410091       14.804491       29.827158
  CD2       28.675081       16.117678       30.233765
  O2        27.742836       12.279041       28.776438
  OH        26.270515       13.170834       27.442589
  HD1       26.820938       17.949421       28.018536
  HB1       26.105404       15.576532       27.424402
  HB2       28.776535       13.925680       30.336872
  HD2       29.326187       16.288717       31.078278
  HO        26.183552       12.215439       27.407122
  S         23.848421       25.138395       33.533279
  CZ        22.603897       26.258251       34.221207
  CD1       22.967377       27.169174       35.220284
  CB1       22.002254       28.096106       35.631927
  CA        20.639648       27.963982       35.338547
  C         19.722206       28.905815       35.845367
  CB2       20.327370       26.970768       34.402466
  CD2       21.274422       26.133625       33.800457
  O2        18.516300       28.940601       35.610447
  OH        20.264130       29.874622       36.638077
  HD1       24.011452       27.246447       35.485550
  HB1       22.299480       28.810875       36.385075
  HB2       19.294184       26.792053       34.143501
  HD2       21.118191       25.276167       33.162636
  HO        19.746658       30.683010       36.619507
  S         22.313236       20.887657       32.215363
  CZ        20.547981       20.726151       32.581501
  CD1       19.581413       21.494537       31.921577
  CB1       18.241497       21.562553       32.321785
  CA        17.793047       20.764790       33.381367
  C         16.468618       20.722818       33.860664
  CB2       18.757135       20.000486       34.049644
  CD2       20.101135       19.953621       33.660248
  O2        16.027538       20.140362       34.848988
  OH        15.625091       21.581520       33.219009
  HD1       19.926098       22.086561       31.086601
  HB1       17.551201       22.036125       31.639345
  HB2       18.467901       19.268860       34.789619
  HD2       20.764133       19.294891       34.201542
  HO        14.810261       21.650133       33.721981
  S         26.701981       27.991249       32.692875
  CZ        27.023508       26.458590       33.600498
  CD1       27.150829       25.270287       32.871227
  CB1       27.506203       24.100981       33.554230
  CA        27.609797       24.080812       34.950275
  C         27.949608       22.894716       35.630768
  CB2       27.426102       25.266689       35.671402
  CD2       27.191307       26.467188       34.990421
  O2        28.155441       22.767069       36.835686
  OH        28.202900       21.782894       34.882286
  HD1       27.083204       25.194439       31.795996
  HB1       27.660561       23.196732       32.984203
  HB2       27.559998       25.275900       36.743046
  HD2       27.130173       27.394444       35.540787
  HO        28.640490       21.198505       35.505672
  S         22.130411       28.980118       32.130241
  CZ        21.606256       30.704725       31.965523
  CD1       21.289867       31.353642       33.165051
  CB1       20.944576       32.710014       33.131981
  CA        20.845184       33.409508       31.923283
  C         20.612698       34.798237       31.870075
  CB2       21.128807       32.741280       30.726147
  CD2       21.565777       31.411572       30.757721
  O2        20.383451       35.424973       30.837997
  OH        20.432648       35.390415       33.085590
  HD1       21.419792       30.750208       34.051289
  HB1       20.830608       33.161285       34.106567
  HB2       21.086506       33.271248       29.786043
  HD2       21.909313       30.918674       29.860247
  HO        20.209749       36.309784       32.922287
  S         30.211338       26.600395       31.863926
  CZ        31.912621       26.077343       32.193188
  CD1       32.226727       24.879993       32.847370
  CB1       33.550007       24.427483       32.913048
  CA        34.568409       25.223080       32.374485
  C         35.928085       24.856117       32.328945
  CB2       34.290443       26.478321       31.820192
  CD2       32.952442       26.870502       31.693296
  O2        36.810795       25.453648       31.717136
  OH        36.302139       23.734783       33.009590
  HD1       31.418589       24.225296       33.138531
  HB1       33.685074       23.433502       33.313343
  HB2       35.098953       27.128448       31.519976
  HD2       32.789185       27.894976       31.392773
  HO        37.255356       23.635874       32.952774
  S         29.620502       30.805128       29.838478
  CZ        28.924009       31.868313       31.127157
  CD1       28.600212       33.177750       30.752201
  CB1       28.080969       34.053970       31.712759
  CA        27.860851       33.592232       33.015984
  C         27.266312       34.383675       34.018719
  CB2       28.210299       32.285610       33.377487
  CD2       28.780737       31.412790       32.443233
  O2        27.007320       33.964420       35.144608
  OH        26.977758       35.686954       33.738152
  HD1       28.637711       33.509220       29.724998
  HB1       27.723864       35.041077       31.458731
  HB2       28.134998       31.890125       34.379650
  HD2       29.119904       30.411648       32.664879
  HO        26.703293       35.938095       34.623135
  S         29.975109       22.513069       31.667461
  CZ        30.807999       20.913382       31.514299
  CD1       30.560108       19.950050       32.499489
  CB1       31.109566       18.664448       32.426029
  CA        31.975914       18.352772       31.371309
  C         32.390732       17.033890       31.099438
  CB2       32.332691       19.353664       30.459688
  CD2       31.748436       20.624603       30.518185
  O2        33.142044       16.668612       30.197981
  OH        32.086575       16.157825       32.099731
  HD1       29.939062       20.332785       33.295891
  HB1       30.712078       17.957561       33.139309
  HB2       33.125736       19.211781       29.740381
  HD2       31.937046       21.333218       29.725262
  HO        32.399681       15.280399       31.867990
  S         32.867550       25.123194       29.028997
  CZ        34.082420       23.820887       28.706091
  CD1       34.584839       23.662388       27.408958
  CB1       35.490479       22.642307       27.093754
  CA        35.957710       21.791271       28.102495
  C         36.918686       20.784077       27.884480
  CB2       35.455288       21.955912       29.398880
  CD2       34.471577       22.907598       29.693295
  O2        37.243008       19.907417       28.682472
  OH        37.186523       20.442986       26.591228
  HD1       34.167191       24.241051       26.598293
  HB1       35.935364       22.532333       26.115780
  HB2       35.800499       21.300562       30.184881
  HD2       33.988270       22.823355       30.655458
  HO        37.594696       19.585529       26.450539
  S         28.107845       21.480349       18.068432
  CZ        29.783161       21.552753       17.387032
  CD1       30.217285       22.483368       16.435377
  CB1       31.577539       22.698105       16.182945
  CA        32.575985       22.010864       16.883663
  C         33.953251       22.303638       16.829554
  CB2       32.108730       21.099070       17.837852
  CD2       30.757584       20.864529       18.119827
  O2        34.803478       21.666374       17.447256
  OH        34.336166       23.164505       15.843201
  HD1       29.522511       22.988220       15.780488
  HB1       31.885082       23.271749       15.321074
  HB2       32.806534       20.519926       18.424496
  HD2       30.486912       20.172712       18.903788
  HO        35.296001       23.164238       15.825092
  S         26.173340       25.630760       16.994778
  CZ        27.277853       26.737921       16.083466
  CD1       28.653320       26.528322       16.239328
  CB1       29.550697       27.332134       15.526065
  CA        29.117363       28.398716       14.729295
  C         29.997383       29.270536       14.057684
  CB2       27.740685       28.646545       14.669666
  CD2       26.818287       27.814869       15.315922
  O2        29.698643       30.304949       13.464954
  OH        31.329958       28.994160       14.149818
  HD1       29.000929       25.693304       16.829569
  HB1       30.602802       27.103851       15.612365
  HB2       27.352570       29.426252       14.030991
  HD2       25.763157       28.041069       15.271177
  HO        31.788849       29.656380       13.627819
  S         26.373808       18.226208       21.227808
  CZ        27.201586       17.343752       19.881582
  CD1       28.195843       17.841099       19.030554
  CB1       28.812012       17.044134       18.058277
  CA        28.422798       15.716583       17.843111
  C         29.035881       14.834152       16.931547
  CB2       27.424557       15.244543       18.703846
  CD2       26.848974       15.996807       19.734837
  O2        28.550653       13.772575       16.546633
  OH        29.900543       15.451154       16.075832
  HD1       28.429834       18.885761       19.173353
  HB1       29.522209       17.546501       17.418175
  HB2       27.165270       14.196404       18.678274
  HD2       26.100502       15.527043       20.355782
  HO        30.039268       14.733052       15.454000
  S         30.499176       20.385212       21.838625
  CZ        31.761166       19.119537       22.124331
  CD1       32.519779       19.029873       23.297598
  CB1       33.561970       18.110065       23.464481
  CA        33.897499       17.298779       22.373926
  C         34.945026       16.360058       22.456745
  CB2       33.164482       17.396877       21.185173
  CD2       32.084919       18.278427       21.052982
  O2        35.241848       15.639254       21.506578
  OH        35.704113       16.396120       23.589451
  HD1       32.271645       19.709475       24.099476
  HB1       34.088726       18.094728       24.407206
  HB2       33.489410       16.796360       20.348375
  HD2       31.584297       18.325527       20.097160
  HO        36.234211       15.603115       23.481104
  S         25.770294       31.784382       30.016611
  CZ        24.912539       33.158730       30.823814
  CD1       24.352413       32.905090       32.081589
  CB1       24.002480       33.950447       32.944637
  CA        24.104111       35.268028       32.482281
  C         23.843216       36.325710       33.375969
  CB2       24.723799       35.539379       31.256523
  CD2       25.162279       34.484001       30.447830
  O2        23.799162       37.521805       33.096809
  OH        23.406713       36.000755       34.626740
  HD1       24.381580       31.883553       32.430939
  HB1       23.537760       33.661400       33.875729
  HB2       25.054253       36.524590       30.962229
  HD2       25.700705       34.685860       29.533625
  HO        23.067799       36.812359       35.011482
  S         26.948975       33.297913       25.749470
  CZ        28.612127       33.576576       26.407223
  CD1       29.074043       34.872574       26.666634
  CB1       30.294594       35.131401       27.301842
  CA        31.115170       34.077919       27.722685
  C         32.271896       34.332924       28.485985
  CB2       30.706444       32.780910       27.389505
  CD2       29.516668       32.545952       26.689896
  O2        32.974293       33.543663       29.113930
  OH        32.497494       35.637978       28.812469
  HD1       28.372475       35.631943       26.354145
  HB1       30.461103       36.172581       27.535873
  HB2       31.196297       31.875927       27.717510
  HD2       29.349270       31.493750       26.512728
  HO        33.025425       35.783379       29.601017
  S         31.786709       29.364792       27.126362
  CZ        33.247826       29.453037       28.191004
  CD1       34.223095       28.456467       28.065603
  CB1       35.466778       28.692345       28.663643
  CA        35.612411       29.751602       29.567448
  C         36.835381       30.004824       30.219820
  CB2       34.526711       30.560045       29.924831
  CD2       33.338436       30.421898       29.197540
  O2        37.115665       30.859226       31.057629
  OH        37.911991       29.401741       29.638676
  HD1       34.141525       27.593975       27.420719
  HB1       36.179771       27.886028       28.574629
  HB2       34.660896       31.291161       30.708342
  HD2       32.598919       31.202372       29.299431
  HO        38.634438       29.676912       30.207846
  S         33.176445       25.600681       24.671497
  CZ        34.237007       26.367680       23.421246
  CD1       34.045990       26.027777       22.076590
  CB1       34.933163       26.514933       21.109259
  CA        36.043495       27.275751       21.494570
  C         36.898544       27.918303       20.577230
  CB2       36.151123       27.692455       22.826826
  CD2       35.253143       27.250648       23.805883
  O2        37.795845       28.745901       20.720282
  OH        37.066223       27.285089       19.380779
  HD1       33.214931       25.367525       21.876945
  HB1       34.853683       26.089756       20.119625
  HB2       37.009666       28.297541       23.078304
  HD2       35.448715       27.492830       24.840073
  HO        37.645401       27.838028       18.851250
  S         27.265348       16.844688       24.951054
  CZ        27.909763       15.998556       23.486481
  CD1       27.410465       14.752529       23.088737
  CB1       28.096085       14.025289       22.108360
  CA        29.244654       14.556284       21.509212
  C         29.939308       13.942514       20.447975
  CB2       29.836193       15.693998       22.071201
  CD2       29.145720       16.460093       23.018000
  O2        31.005211       14.334269       19.977968
  OH        29.504723       12.784591       19.872700
  HD1       26.496048       14.416878       23.555237
  HB1       27.667837       13.066039       21.857494
  HB2       30.767250       16.086641       21.689850
  HD2       29.637289       17.373093       23.320045
  HO        30.249861       12.417765       19.391218
  S         22.602577       17.040205       25.545036
  CZ        22.232101       16.193933       27.101583
  CD1       23.176533       15.278885       27.582104
  CB1       22.847282       14.611197       28.767815
  CA        21.674706       14.865113       29.489471
  C         21.379814       14.158669       30.672476
  CB2       20.734482       15.757607       28.960670
  CD2       21.048363       16.469360       27.796610
  O2        20.444542       14.246897       31.464962
  OH        22.338984       13.247454       31.004585
  HD1       24.108177       15.065153       27.079277
  HB1       23.596079       13.913550       29.112902
  HB2       19.797535       15.890396       29.481230
  HD2       20.431095       17.241005       27.360697
  HO        22.086887       12.776705       31.802372
  S         31.859535       30.233982       23.124363
  CZ        32.912773       31.102947       24.312601
  CD1       34.015816       30.474224       24.902708
  CB1       34.925426       31.193735       25.686953
  CA        34.737122       32.571774       25.847216
  C         35.629414       33.371563       26.588551
  CB2       33.626347       33.220306       25.294300
  CD2       32.679237       32.451633       24.607107
  O2        35.548946       34.577671       26.810661
  OH        36.608547       32.649269       27.205097
  HD1       34.309135       29.482183       24.592396
  HB1       35.836887       30.744228       26.052544
  HB2       33.466160       34.285358       25.374676
  HD2       31.806103       32.989079       24.267576
  HO        36.992676       33.241810       27.855442
  S         27.608932       32.187355       22.526102
  CZ        27.892502       33.963974       22.724720
  CD1       29.168915       34.524437       22.854378
  CB1       29.343655       35.913189       22.885971
  CA        28.257608       36.795773       22.928890
  C         28.506702       38.182640       22.943895
  CB2       26.987629       36.206329       22.924223
  CD2       26.796370       34.819927       22.885921
  O2        27.618767       39.023537       23.066771
  OH        29.822964       38.539467       22.915260
  HD1       30.025635       33.870270       22.786678
  HB1       30.385624       36.184090       22.799654
  HB2       26.115501       36.837662       23.009834
  HD2       25.805666       34.390656       22.912523
  HO        29.856127       39.486118       22.759428
  S         23.966187       22.076986       17.600719
  CZ        25.104521       21.247952       16.463570
  CD1       25.624634       19.983593       16.765221
  CB1       26.608936       19.415892       15.947303
  CA        27.070749       20.144222       14.844361
  C         28.127968       19.655087       14.051505
  CB2       26.500076       21.390762       14.560271
  CD2       25.463526       21.957731       15.311422
  O2        28.662262       20.167652       13.070487
  OH        28.583408       18.409492       14.370415
  HD1       25.225037       19.535629       17.663061
  HB1       26.919212       18.402803       16.156807
  HB2       26.730242       21.850246       13.610338
  HD2       25.012037       22.895573       15.023199
  HO        29.228613       18.118538       13.721820
  S         22.109562       18.666010       20.279335
  CZ        22.821651       17.035934       20.613825
  CD1       22.813320       16.121620       19.553623
  CB1       23.271196       14.828968       19.835485
  CA        23.824383       14.529472       21.086250
  C         24.231960       13.228462       21.442131
  CB2       23.931915       15.554433       22.033878
  CD2       23.493084       16.868303       21.830843
  O2        24.805758       12.863714       22.465965
  OH        24.325573       12.411194       20.354080
  HD1       22.510147       16.405180       18.556568
  HB1       23.240263       14.086096       19.052139
  HB2       24.381683       15.345073       22.993210
  HD2       23.542427       17.570766       22.649706
  HO        25.044661       11.808967       20.558617
  S         23.725557       28.670189       17.841255
  CZ        23.238659       27.296604       16.767746
  CD1       23.220070       27.354019       15.369001
  CB1       22.949381       26.209925       14.608811
  CA        22.560158       25.030968       15.255907
  C         22.217808       23.922485       14.456175
  CB2       22.412722       25.026873       16.648174
  CD2       22.966127       26.074488       17.394064
  O2        21.770899       22.830860       14.801395
  OH        22.708763       23.993084       13.185513
  HD1       23.420658       28.287584       14.864340
  HB1       22.962357       26.302647       13.532839
  HB2       22.189079       24.068146       17.092327
  HD2       23.025629       26.047342       18.472109
  HO        22.458183       23.172306       12.755239
  S         28.398933       28.967134       18.340818
  CZ        29.157188       30.609898       18.392708
  CD1       30.037895       31.073313       17.407928
  CB1       30.765867       32.256790       17.580011
  CA        30.601543       33.046288       18.724537
  C         31.360298       34.193771       19.029772
  CB2       29.670162       32.618622       19.678392
  CD2       29.009218       31.391649       19.544724
  O2        31.284407       35.037544       19.920208
  OH        32.234322       34.586723       18.059053
  HD1       30.209637       30.481270       16.521088
  HB1       31.583065       32.511559       16.921406
  HB2       29.421232       33.223976       20.537521
  HD2       28.341888       31.020880       20.308720
  HO        32.612965       35.380920       18.443138
  S         20.207306       26.739868       18.698704
  CZ        18.419277       26.579678       18.467375
  CD1       17.458033       27.493118       18.916588
  CB1       16.103647       27.208099       18.705534
  CA        15.711822       25.974245       18.172327
  C         14.388926       25.653561       17.808111
  CB2       16.698618       25.074879       17.750925
  CD2       18.048971       25.444296       17.736692
  O2        14.082137       24.592287       17.269451
  OH        13.365150       26.368755       18.356752
  HD1       17.829191       28.296949       19.535107
  HB1       15.430567       27.924858       19.152424
  HB2       16.344442       24.118328       17.395893
  HD2       18.817936       24.795666       17.343702
  HO        12.520499       26.080017       18.003479
  S         21.134308       30.998772       20.473938
  CZ        21.718731       32.256584       19.310856
  CD1       22.158758       31.972895       18.012341
  CB1       22.674932       32.980503       17.188618
  CA        22.924671       34.274075       17.662527
  C         23.691175       35.256859       17.005064
  CB2       22.526630       34.547897       18.976622
  CD2       21.939795       33.558823       19.775097
  O2        24.095673       36.328121       17.451595
  OH        24.209621       34.874252       15.802780
  HD1       22.072287       30.954550       17.663042
  HB1       23.011780       32.672844       16.209633
  HB2       22.583691       35.566650       19.330751
  HD2       21.582050       33.692020       20.785437
  HO        24.793854       35.562981       15.477261
  S         20.323002       22.772602       18.821228
  CZ        19.881742       21.042587       18.523727
  CD1       20.474621       20.531025       17.363174
  CB1       20.283016       19.170116       17.096153
  CA        19.501102       18.341614       17.909988
  C         19.403059       16.945517       17.746422
  CB2       18.781034       18.903133       18.971275
  CD2       19.062832       20.230181       19.317127
  O2        19.028177       16.101685       18.557552
  OH        20.148746       16.465897       16.709841
  HD1       20.966805       21.122410       16.605244
  HB1       20.727757       18.822910       16.175224
  HB2       18.119736       18.343115       19.615891
  HD2       18.657490       20.679195       20.211845
  HO        20.016079       15.517793       16.638256
  S         17.339245       24.893991       21.782160
  CZ        16.215004       23.536263       22.193336
  CD1       15.679003       23.315479       23.467781
  CB1       14.846845       22.240570       23.802814
  CA        14.573379       21.286737       22.815109
  C         13.906732       20.089546       23.143377
  CB2       15.088730       21.458687       21.524769
  CD2       15.869608       22.582348       21.228462
  O2        13.743238       19.067976       22.479935
  OH        13.438301       19.941261       24.415829
  HD1       16.000444       23.902700       24.315338
  HB1       14.544954       22.015774       24.815138
  HB2       14.738974       20.788624       20.753309
  HD2       16.150826       22.790735       20.206711
  HO        13.206400       19.020056       24.277248
  S         23.846216       18.373564       29.016363
  CZ        23.495930       17.426620       30.518631
  CD1       24.373085       16.499935       31.094797
  CB1       24.021673       15.848293       32.283070
  CA        22.760489       15.994554       32.873138
  C         22.354641       15.241008       33.992489
  CB2       21.907097       16.972391       32.348053
  CD2       22.324579       17.707611       31.232143
  O2        21.226135       15.265393       34.478722
  OH        23.258179       14.300783       34.392742
  HD1       25.288534       16.386740       30.533016
  HB1       24.786388       15.225990       32.723995
  HB2       20.925982       17.129444       32.771385
  HD2       21.615831       18.389889       30.786461
  HO        22.760899       13.823971       35.061283
  S         19.661350       20.439432       28.410851
  CZ        18.342293       19.200031       28.424494
  CD1       18.009932       18.547995       27.230967
  CB1       17.079199       17.502541       27.201763
  CA        16.391396       17.202358       28.383690
  C         15.328691       16.277397       28.360500
  CB2       16.774385       17.823771       29.578384
  CD2       17.736532       18.839283       29.634054
  O2        14.628693       15.989394       29.328783
  OH        15.015670       15.660224       27.185047
  HD1       18.563450       18.747021       26.325172
  HB1       16.821163       17.023998       26.268555
  HB2       16.356241       17.503727       30.521355
  HD2       18.016899       19.281826       30.578518
  HO        14.186378       15.258072       27.453632
  S         24.681894       31.628601       20.222979
  CZ        25.652826       32.607971       19.050646
  CD1       25.891056       32.039608       17.793526
  CB1       26.735048       32.679989       16.878279
  CA        27.321547       33.907074       17.210587
  C         28.334919       34.549763       16.472038
  CB2       26.950764       34.557312       18.393738
  CD2       26.125053       33.899532       19.313320
  O2        28.817873       35.663715       16.662788
  OH        28.618546       33.956467       15.276999
  HD1       25.541342       31.058805       17.506859
  HB1       27.022314       32.166103       15.972815
  HB2       27.400331       35.504185       18.654078
  HD2       25.934551       34.351639       20.275494
  HO        29.196730       34.583786       14.836805
  S         23.544054       33.262939       24.480301
  CZ        21.899685       33.734444       23.888699
  CD1       21.055176       32.673531       23.540247
  CB1       19.711817       32.929859       23.240564
  CA        19.212090       34.237701       23.239265
  C         17.915003       34.577492       22.806114
  CB2       20.107489       35.268661       23.548393
  CD2       21.445539       35.058716       23.902905
  O2        17.447790       35.702477       22.642784
  OH        17.053646       33.539959       22.600704
  HD1       21.411156       31.654270       23.569389
  HB1       19.070751       32.122513       22.918530
  HB2       19.805372       36.302345       23.466585
  HD2       22.131485       35.844128       24.184113
  HO        16.222723       33.908039       22.291386
  S         18.938049       29.477314       23.744926
  CZ        17.465162       29.614477       22.701859
  CD1       16.273788       29.096180       23.223488
  CB1       15.130681       29.286268       22.437817
  CA        15.118136       29.962688       21.212059
  C         13.940758       30.110508       20.452141
  CB2       16.335791       30.452003       20.724129
  CD2       17.513966       30.239197       21.449883
  O2        13.859346       30.520088       19.296211
  OH        12.794626       29.501894       20.872366
  HD1       16.155359       28.500019       24.116253
  HB1       14.225649       28.898155       22.881411
  HB2       16.426798       30.905668       19.748222
  HD2       18.488928       30.593700       21.149502
  HO        12.130577       29.452579       20.180809
  S         17.495369       25.545818       25.862780
  CZ        16.295982       25.970783       27.150118
  CD1       16.636393       27.014353       28.019218
  CB1       15.816061       27.389191       29.090071
  CA        14.640566       26.665689       29.324463
  C         13.839973       26.891756       30.461746
  CB2       14.214798       25.701925       28.402481
  CD2       15.037851       25.379503       27.316751
  O2        12.731714       26.417755       30.701756
  OH        14.312536       27.745781       31.414583
  HD1       17.614605       27.467670       27.954903
  HB1       16.032928       28.231277       29.730646
  HB2       13.233572       25.272646       28.541767
  HD2       14.594173       24.687740       26.615917
  HO        13.705753       27.631281       32.149643
  S         18.902576       30.252663       27.619829
  CZ        17.693932       31.193230       26.655151
  CD1       17.780615       32.584557       26.525791
  CB1       16.766396       33.271805       25.848248
  CA        15.631276       32.573223       25.419823
  C         14.547211       33.247742       24.823860
  CB2       15.585869       31.180519       25.555347
  CD2       16.642439       30.447563       26.108931
  O2        13.507360       32.730213       24.422165
  OH        14.874037       34.518066       24.449701
  HD1       18.554285       33.154453       27.018803
  HB1       16.776390       34.351555       25.869553
  HB2       14.833063       30.609732       25.031986
  HD2       16.633865       29.370209       26.184061
  HO        14.112864       34.789738       23.931616
  S         23.111744       32.356033       27.637352
  CZ        22.876381       34.149460       27.569836
  CD1       21.638567       34.801262       27.513195
  CB1       21.589115       36.180466       27.277433
  CA        22.695570       36.980946       26.968821
  C         22.682837       38.296326       26.463535
  CB2       23.917404       36.312416       27.111778
  CD2       24.009220       34.929062       27.306942
  O2        23.669720       39.023544       26.375254
  OH        21.543785       39.030949       26.310083
  HD1       20.708353       34.253506       27.478863
  HB1       20.587315       36.511604       27.046614
  HB2       24.809319       36.897488       26.942368
  HD2       25.040426       34.609318       27.336525
  HO        21.772230       39.926571       26.050640
  S         30.832644       24.417130       19.148727
  CZ        31.693901       26.009037       19.130545
  CD1       32.841965       26.303440       18.385254
  CB1       33.375362       27.597303       18.424503
  CA        32.860054       28.586552       19.270689
  C         33.451401       29.860552       19.383560
  CB2       31.766653       28.266935       20.084620
  CD2       31.185001       26.997622       19.981346
  O2        33.094753       30.668201       20.238571
  OH        34.494431       30.135178       18.548525
  HD1       33.291458       25.528084       17.782545
  HB1       34.261631       27.882967       17.877329
  HB2       31.505985       28.985809       20.847351
  HD2       30.347052       26.688190       20.588438
  HO        34.983841       30.912354       18.827969
  S         33.325172       22.721458       22.727604
  CZ        34.605221       21.589386       22.130821
  CD1       34.733234       21.208467       20.789671
  CB1       35.667469       20.239573       20.404240
  CA        36.417751       19.586681       21.389633
  C         37.296543       18.505520       21.179108
  CB2       36.285698       20.014263       22.716246
  CD2       35.384834       21.001202       23.134001
  O2        37.904713       17.849024       22.021534
  OH        37.351467       17.998489       19.914001
  HD1       34.155502       21.708447       20.026306
  HB1       35.838581       19.998331       19.365480
  HB2       36.821838       19.478371       23.485567
  HD2       35.229176       21.207684       24.182621
  HO        38.013222       17.315924       20.047337
  S         32.120567       21.388504       27.055824
  CZ        31.817909       19.613554       26.871162
  CD1       30.498075       19.149857       26.815651
  CB1       30.290518       17.765953       26.773214
  CA        31.351437       16.854195       26.715937
  C         31.106709       15.487456       26.475975
  CB2       32.653301       17.367212       26.761837
  CD2       32.912029       18.742317       26.808794
  O2        31.920586       14.587973       26.278322
  OH        29.870266       15.086386       26.889412
  HD1       29.676159       19.848778       26.864529
  HB1       29.244160       17.500427       26.806276
  HB2       33.459023       16.648132       26.747835
  HD2       33.936363       19.070093       26.710102
  HO        29.935162       14.160223       26.645260
  S         19.188805       24.864609       30.914230
  CZ        18.719494       26.611593       30.976917
  CD1       17.802317       27.011532       31.956148
  CB1       17.554840       28.384876       32.069172
  CA        18.199566       29.369953       31.311459
  C         17.968065       30.757469       31.393595
  CB2       19.174095       28.917543       30.413809
  CD2       19.349537       27.553024       30.154232
  O2        18.590700       31.599449       30.750200
  OH        16.932442       31.206656       32.159325
  HD1       17.196045       26.321552       32.524307
  HB1       16.740364       28.677406       32.715332
  HB2       19.778608       29.655701       29.907703
  HD2       20.081314       27.142818       29.474031
  HO        16.604059       32.087101       31.962830
  S         16.927490       22.519379       27.568588
  CZ        15.640925       21.447208       28.255188
  CD1       15.134897       20.461485       27.399387
  CB1       14.259299       19.503542       27.924536
  CA        13.927684       19.498207       29.284740
  C         12.969665       18.614403       29.820065
  CB2       14.504713       20.440140       30.144939
  CD2       15.338874       21.435640       29.622211
  O2        12.381559       18.589384       30.898972
  OH        12.306286       17.810457       28.940193
  HD1       15.546880       20.368713       26.405346
  HB1       13.856091       18.753391       27.260326
  HB2       14.336648       20.411144       31.211422
  HD2       15.768421       22.120726       30.338171
  HO        11.672371       17.292950       29.442139
  S         18.181696       20.874233       23.382042
  CZ        18.619576       19.118240       23.350021
  CD1       19.952854       18.693493       23.396145
  CB1       20.239267       17.344770       23.153179
  CA        19.235308       16.385738       22.972885
  C         19.409578       15.020081       22.672758
  CB2       17.898123       16.800549       22.970387
  CD2       17.617191       18.157465       23.170330
  O2        18.530197       14.198915       22.421923
  OH        20.704802       14.594267       22.713469
  HD1       20.780439       19.355007       23.605852
  HB1       21.276894       17.080212       23.012438
  HB2       17.098263       16.100433       22.779255
  HD2       16.617676       18.563993       23.216961
  HO        20.701923       13.642764       22.585964
  Au        26.399412       24.919207       29.439791
  Au        25.527994       25.115335       26.544420
  Au        25.973568       22.660435       27.951109
  Au        26.628838       24.231722       21.896658
  Au        25.770874       26.967440       22.027046
  Au        27.434942       27.037678       27.536041
  Au        28.310843       24.403229       27.390121
  Au        25.228695       22.621708       25.221331
  Au        22.961103       24.307068       25.824823
  Au        26.439884       27.102024       24.768980
  Au        25.207445       22.846296       30.988811
  Au        24.444925       25.718494       31.218266
  Au        26.912306       27.708603       30.258234
  Au        29.083826       25.661278       29.889484
  Au        28.120916       22.837925       30.083780
  Au        26.974012       21.701481       23.199394
  Au        28.509605       26.178108       22.686491
  Au        25.704634       29.281656       26.850473
  Au        29.443663       26.330925       25.489408
  Au        27.915386       21.857349       25.986534
  Au        25.427959       20.042210       26.493683
  Au        21.104931       23.418880       27.914515
  Au        22.860842       29.143848       27.550865
  Au        28.616217       28.914442       25.795132
  Au        30.072430       23.624092       25.249079
  Au        25.027882       20.496796       29.400002
  Au        27.861311       22.073595       20.443069
  Au        21.620014       24.759136       30.554089
  Au        22.537968       27.634632       30.111534
  Au        24.839773       29.547482       29.589970
  Au        27.794716       29.741583       28.578720
  Au        30.052784       27.878777       28.041172
  Au        31.019077       25.105587       27.405895
  Au        30.014896       22.346195       27.892841
  Au        27.761765       20.462749       28.324224
  Au        22.651077       19.491949       25.740551
  Au        20.360277       21.108986       26.149252
  Au        31.139183       25.357962       23.314198
  Au        30.531275       28.192451       23.470139
  Au        26.700340       31.155609       24.566093
  Au        24.003222       25.081776       20.947321
  Au        24.632572       25.074638       23.795931
  Au        24.365250       22.648230       22.438931
  Au        23.751583       24.151630       28.749657
  Au        24.727474       27.035646       28.433630
  Au        23.005608       27.085026       22.810442
  Au        21.924015       24.402309       23.067825
  Au        27.436754       24.312752       24.656069
  Au        23.847603       27.200033       25.642494
  Au        25.225325       22.836418       19.572889
  Au        26.182484       26.171436       19.394609
  Au        23.557232       27.827978       20.146461
  Au        21.173988       25.814688       20.762970
  Au        22.165997       22.977608       20.437695
  Au        23.286573       21.751471       27.206905
  Au        22.121572       26.187632       27.776768
  Au        24.688129       29.158745       23.747509
  Au        21.210001       26.488701       24.981794
  Au        22.558739       21.965178       24.493324
  Au        24.697365       20.091410       23.735296
  Au        29.292816       23.335972       22.462084
  Au        27.726749       28.931971       23.186705
  Au        21.864931       29.332373       24.793692
  Au        20.216038       23.762318       25.259226
  Au        25.339432       20.434484       20.903435
  Au        22.471163       21.970325       30.012070
  Au        28.600348       24.888157       20.068832
  Au        28.115211       27.856352       20.517349
  Au        25.765507       29.596199       21.087128
  Au        22.658283       29.795506       21.984333
  Au        20.361111       27.964766       22.426329
  Au        19.355576       25.301218       23.131317
  Au        20.078091       22.258343       22.647493
  Au        22.567415       20.398563       21.964642
  Au        27.402124       19.276543       24.606125
  Au        29.860647       20.967896       24.141747
  Au        19.278193       25.565926       27.557695
  Au        20.151987       28.206001       27.070505
  Au        23.889029       31.127914       25.652607
  Au        27.379131       20.169783       31.288279
  Au        22.953100       23.085800       32.788383
  Au        24.435518       28.613359       32.478962
  Au        29.850645       28.617098       30.692408
  Au        31.317919       23.781300       30.198429
  Au        24.923500       17.083420       25.119499
  Au        29.719265       31.207333       22.920656
  Au        28.360891       19.391287       21.741322
  Au        32.295364       27.430288       25.873936
  Au        26.252167       32.275497       27.759130
  Au        23.092611       20.379784       18.988512
  Au        27.207413       23.630926       17.702578
  Au        26.046375       28.804333       18.247999
  Au        20.845566       28.846375       19.550114
  Au        18.934309       23.804293       20.426460
  Au        20.967657       31.384745       27.466702
  Au        21.813353       19.482294       28.560524
  Au        18.412750       27.525137       24.962585
  Au        24.175880       32.258266       22.440435
  Au        31.819416       23.463768       21.068882
  Au        32.519661       22.249916       24.895195
  Au        18.320896       23.472221       29.217875
  Au        17.801506       21.934778       25.455770
762
 generated by VMD
  S         26.223770       21.456949       32.741695
  CZ        25.124283       20.519463       33.831829
  CD1       24.656183       21.257324       34.925674
  CB1       23.772240       20.660831       35.832832
  CA        23.395714       19.320227       35.687241
  C         22.570766       18.665726       36.623535
  CB2       23.883556       18.581303       34.602718
  CD2       24.701698       19.197433       33.648190
  O2        22.223644       17.492882       36.744019
  OH        22.087555       19.439655       37.637516
  HD1       24.981356       22.287003       34.946972
  HB1       23.427038       21.281507       36.646515
  HB2       23.525621       17.570669       34.472473
  HD2       25.129467       18.659685       32.814960
  HO        21.492643       18.959349       38.218044
  S         28.846573       18.937737       29.775486
  CZ        28.528440       17.260853       29.172897
  CD1       27.399607       17.056204       28.370396
  CB1       27.081568       15.797987       27.845150
  CA        28.019016       14.761580       27.930485
  C         27.830305       13.563314       27.213425
  CB2       29.220419       14.990487       28.612003
  CD2       29.433420       16.198668       29.286606
  O2        28.599117       12.606277       27.153378
  OH        26.591875       13.357540       26.679955
  HD1       26.727154       17.894760       28.265003
  HB1       26.196203       15.588880       27.262997
  HB2       29.997168       14.245874       28.705378
  HD2       30.347929       16.402666       29.823761
  HO        26.528728       12.533388       26.191696
  S         23.996162       25.432293       33.391689
  CZ        22.583839       26.390671       33.994297
  CD1       22.761314       27.461395       34.878731
  CB1       21.687744       28.242476       35.323120
  CA        20.398342       27.958332       34.857452
  C         19.303947       28.766903       35.223446
  CB2       20.187965       26.868160       34.004570
  CD2       21.273939       26.075981       33.613117
  O2        18.129251       28.679470       34.872787
  OH        19.658627       29.796408       36.044964
  HD1       23.773470       27.689035       35.179054
  HB1       21.943724       29.066746       35.972370
  HB2       19.168644       26.696033       33.691803
  HD2       21.148680       25.183132       33.018478
  HO        18.866806       30.337906       36.082466
  S         22.376616       21.115204       32.413414
  CZ        20.613535       21.071527       32.820595
  CD1       19.791162       21.905594       32.053703
  CB1       18.447855       22.082598       32.406227
  CA        17.900713       21.471832       33.541031
  C         16.539934       21.553741       33.897495
  CB2       18.742126       20.634018       34.282814
  CD2       20.076464       20.403166       33.927353
  O2        16.043573       20.964869       34.855320
  OH        15.872088       22.477451       33.148262
  HD1       20.239143       22.572971       31.332333
  HB1       17.906689       22.833662       31.849897
  HB2       18.354723       20.023832       35.085350
  HD2       20.707624       19.686262       34.431461
  HO        14.940925       22.491283       33.381393
  S         26.898582       28.514547       32.654556
  CZ        27.082422       27.014683       33.650963
  CD1       27.167435       25.784704       32.987595
  CB1       27.366596       24.592678       33.694347
  CA        27.429070       24.627237       35.092583
  C         27.565865       23.461924       35.872837
  CB2       27.406275       25.850174       35.773777
  CD2       27.238827       27.032015       35.042130
  O2        27.563728       23.275398       37.087635
  OH        27.882721       22.335386       35.172066
  HD1       26.926605       25.735439       31.935919
  HB1       27.551693       23.706743       33.105003
  HB2       27.437126       25.835302       36.853271
  HD2       27.384361       27.996788       35.505257
  HO        27.867718       21.617008       35.808716
  S         22.275286       29.065643       31.943436
  CZ        21.514126       30.668991       31.588062
  CD1       20.621264       31.164122       32.546124
  CB1       20.080576       32.448238       32.408581
  CA        20.161411       33.181259       31.218412
  C         19.550489       34.439056       31.044035
  CB2       21.032352       32.641014       30.264509
  CD2       21.750393       31.453957       30.453054
  O2        19.717768       35.196404       30.090580
  OH        18.982718       34.936886       32.180031
  HD1       20.465412       30.587479       33.445961
  HB1       19.383860       32.825378       33.142670
  HB2       21.279612       33.203209       29.376053
  HD2       22.248430       30.944782       29.641130
  HO        19.006552       35.888027       32.052055
  S         30.043777       26.654747       31.747337
  CZ        31.577749       26.071651       32.510868
  CD1       31.601410       24.973431       33.378834
  CB1       32.814861       24.687752       34.015984
  CA        34.005924       25.364077       33.725956
  C         35.308556       24.973534       34.094837
  CB2       33.927483       26.479046       32.882866
  CD2       32.711758       26.866928       32.307018
  O2        36.372917       25.488247       33.759045
  OH        35.387985       23.833004       34.838795
  HD1       30.748760       24.346180       33.593159
  HB1       32.818008       23.741550       34.536686
  HB2       34.796101       27.023716       32.543335
  HD2       32.648132       27.694132       31.615582
  HO        36.220928       23.941429       35.303619
  S         29.532696       30.897932       29.757504
  CZ        28.856915       32.087444       30.942650
  CD1       28.770557       33.377602       30.405863
  CB1       28.363880       34.433784       31.229982
  CA        27.913918       34.174000       32.530067
  C         27.139540       35.119751       33.231045
  CB2       27.936468       32.880512       33.065346
  CD2       28.520689       31.875532       32.285088
  O2        26.377489       34.974766       34.184353
  OH        26.938801       36.344696       32.665535
  HD1       29.231419       33.564400       29.447136
  HB1       28.350224       35.389221       30.726574
  HB2       27.619173       32.692699       34.080490
  HD2       28.634148       30.892241       32.717194
  HO        26.160295       36.688267       33.109917
  S         29.817062       22.650320       31.727554
  CZ        30.716887       21.079807       31.738647
  CD1       30.497387       20.167139       32.777428
  CB1       31.281952       19.008144       32.814697
  CA        32.190544       18.650909       31.811132
  C         32.927010       17.453207       31.904850
  CB2       32.362415       19.556545       30.757305
  CD2       31.671410       20.774202       30.761049
  O2        33.610912       16.863997       31.070757
  OH        32.725655       16.629997       32.973694
  HD1       29.787014       20.361986       33.567307
  HB1       31.141359       18.362572       33.669090
  HB2       33.055641       19.318455       29.964031
  HD2       31.792542       21.374260       29.871239
  HO        33.214413       15.831332       32.761837
  S         32.999466       24.868614       29.046131
  CZ        34.231350       23.584520       28.714827
  CD1       34.664314       23.333374       27.407330
  CB1       35.364391       22.167427       27.074833
  CA        35.666931       21.241287       28.080236
  C         36.339500       20.030628       27.820683
  CB2       35.210453       21.477211       29.382572
  CD2       34.478016       22.625971       29.704990
  O2        36.500988       19.151649       28.664379
  OH        36.938652       19.975550       26.596531
  HD1       34.555237       24.103752       26.658287
  HB1       35.709030       22.021265       26.061760
  HB2       35.177059       20.662727       30.091053
  HD2       34.186775       22.768215       30.735228
  HO        37.461861       19.171965       26.550682
  S         28.478588       21.534943       18.053770
  CZ        30.061344       22.187593       17.466356
  CD1       30.086285       22.512745       16.104849
  CB1       31.275146       23.034317       15.580839
  CA        32.339546       23.272154       16.458622
  C         33.445057       23.995790       15.969255
  CB2       32.329365       22.916479       17.812654
  CD2       31.149242       22.367996       18.328888
  O2        34.357841       24.475788       16.637737
  OH        33.346558       24.344130       14.654168
  HD1       29.269829       22.372360       15.411955
  HB1       31.252232       23.384109       14.559308
  HB2       33.254608       23.024994       18.359058
  HD2       31.029873       22.137314       19.377201
  HO        34.043854       24.969694       14.444308
  S         26.119516       25.455446       16.946997
  CZ        27.457699       26.342125       16.110725
  CD1       28.754833       25.930717       16.439934
  CB1       29.863760       26.488472       15.792358
  CA        29.686371       27.514236       14.856091
  C         30.739105       28.032185       14.075640
  CB2       28.386744       27.926189       14.537500
  CD2       27.271740       27.357189       15.164546
  O2        30.701838       28.781622       13.102225
  OH        31.965103       27.448290       14.204599
  HD1       28.859770       25.097322       17.118853
  HB1       30.834000       26.032616       15.923967
  HB2       28.227200       28.660315       13.761544
  HD2       26.289078       27.694008       14.868877
  HO        32.527069       27.846474       13.535816
  S         25.998699       18.036215       21.386480
  CZ        26.538597       17.211885       19.868109
  CD1       27.404287       17.791880       18.932968
  CB1       27.793964       17.326632       17.671246
  CA        27.252396       16.105764       17.251171
  C         27.482990       15.444331       16.028502
  CB2       26.385164       15.481033       18.155529
  CD2       25.983307       16.021717       19.382885
  O2        26.990265       14.444149       15.511340
  OH        28.245363       16.283777       15.270391
  HD1       27.926777       18.704145       19.180582
  HB1       28.459530       17.929043       17.070702
  HB2       25.861376       14.607056       17.797306
  HD2       25.397356       15.398961       20.042706
  HO        28.415735       15.969086       14.379563
  S         30.211311       20.093575       21.769398
  CZ        31.300514       18.660301       21.580517
  CD1       32.151852       18.191866       22.588482
  CB1       33.004051       17.095184       22.411865
  CA        33.054256       16.433281       21.179165
  C         34.016243       15.483280       20.782223
  CB2       32.239731       16.890491       20.136259
  CD2       31.378941       17.970802       20.364525
  O2        34.151588       15.058048       19.637060
  OH        34.675182       14.841376       21.789368
  HD1       32.000881       18.591484       23.580448
  HB1       33.703934       16.755545       23.161064
  HB2       32.450523       16.692076       19.095739
  HD2       30.692123       18.296974       19.597467
  HO        35.069851       14.059221       21.396849
  S         25.664787       31.811235       30.203423
  CZ        24.719202       33.049484       31.124748
  CD1       24.235582       32.783714       32.411465
  CB1       23.450888       33.696613       33.126274
  CA        23.176954       34.916672       32.496525
  C         22.416504       35.951424       33.076561
  CB2       23.685905       35.230865       31.230675
  CD2       24.490311       34.306828       30.553043
  O2        22.135983       37.046234       32.593605
  OH        21.860296       35.584789       34.266857
  HD1       24.312664       31.775682       32.791447
  HB1       23.093815       33.329746       34.077267
  HB2       23.604013       36.227943       30.823734
  HD2       24.898380       34.648727       29.613342
  HO        21.155506       36.162064       34.569607
  S         27.028122       33.058537       25.873930
  CZ        28.744339       33.435860       26.308136
  CD1       29.029022       34.738571       26.734867
  CB1       30.341187       35.069466       27.093878
  CA        31.391083       34.152802       26.961050
  C         32.730675       34.529930       27.181997
  CB2       31.137653       32.879333       26.437366
  CD2       29.813065       32.550003       26.125641
  O2        33.740276       33.830482       27.137003
  OH        33.022800       35.844913       27.396715
  HD1       28.235600       35.469002       26.676243
  HB1       30.567896       36.023258       27.547066
  HB2       31.956713       32.210697       26.216999
  HD2       29.545132       31.545670       25.832338
  HO        33.976124       35.953140       27.363918
  S         31.520405       29.340174       26.869625
  CZ        32.704384       29.523727       28.226372
  CD1       33.233582       28.337673       28.749233
  CB1       34.314049       28.455372       29.631815
  CA        34.746536       29.673374       30.170082
  C         35.910389       29.806683       30.953297
  CB2       34.128120       30.815823       29.647881
  CD2       33.158012       30.782379       28.638927
  O2        36.452236       30.829750       31.366074
  OH        36.634083       28.697969       31.281528
  HD1       32.739380       27.437429       28.414831
  HB1       34.738140       27.530544       29.994236
  HB2       34.489796       31.741837       30.070021
  HD2       32.694447       31.686550       28.272747
  HO        37.431461       29.008743       31.716511
  S         33.422829       25.550192       24.806290
  CZ        34.541546       26.262871       23.574696
  CD1       34.141785       26.548801       22.263741
  CB1       35.045639       27.075642       21.333355
  CA        36.309074       27.526745       21.733877
  C         37.158180       28.239115       20.863804
  CB2       36.695496       27.370163       23.070410
  CD2       35.795979       26.757650       23.951223
  O2        38.286037       28.618839       21.170862
  OH        36.702820       28.755100       19.686096
  HD1       33.117882       26.467010       21.929968
  HB1       34.748734       27.273853       20.314026
  HB2       37.584492       27.866247       23.431072
  HD2       36.068829       26.738642       24.996052
  HO        37.441559       29.212906       19.278296
  S         27.636211       16.879070       24.679886
  CZ        27.842482       15.819770       23.226759
  CD1       27.042053       14.676607       23.114525
  CB1       27.288752       13.797340       22.053314
  CA        28.193764       14.088470       21.025490
  C         28.303576       13.368273       19.819330
  CB2       29.051151       15.179350       21.212811
  CD2       28.892826       16.018095       22.322569
  O2        29.034363       13.587521       18.855759
  OH        27.351643       12.412502       19.616943
  HD1       26.234350       14.583941       23.825502
  HB1       26.703985       12.889421       22.038509
  HB2       29.790041       15.409881       20.459576
  HD2       29.643629       16.757162       22.560347
  HO        27.407722       12.074928       18.719982
  S         23.151018       16.837109       26.068323
  CZ        22.530935       15.869269       27.466553
  CD1       22.915995       14.546777       27.717344
  CB1       22.309008       13.784481       28.722633
  CA        21.312458       14.373177       29.510382
  C         20.704346       13.647256       30.553833
  CB2       20.938032       15.704164       29.290146
  CD2       21.465054       16.405487       28.199034
  O2        19.693573       14.066465       31.113453
  OH        21.224747       12.464401       30.990501
  HD1       23.646950       14.052587       27.094482
  HB1       22.573812       12.739985       28.796103
  HB2       20.246174       16.215597       29.943029
  HD2       21.118584       17.393688       27.934673
  HO        20.644209       12.020699       31.613148
  S         31.696964       30.029839       23.203325
  CZ        33.135277       30.828707       23.957802
  CD1       34.158974       30.045795       24.504772
  CB1       35.277550       30.708256       25.024414
  CA        35.444435       32.096878       24.960928
  C         36.609756       32.744652       25.416897
  CB2       34.386829       32.830982       24.410725
  CD2       33.263279       32.218151       23.843134
  O2        36.831783       33.940891       25.242956
  OH        37.660896       31.922905       25.700516
  HD1       34.089298       28.968143       24.520941
  HB1       36.140953       30.180630       25.402033
  HB2       34.393936       33.910942       24.420486
  HD2       32.464432       32.812370       23.424572
  HO        38.369011       32.460640       26.062504
  S         27.695587       32.489986       22.915945
  CZ        27.943174       34.266880       23.155775
  CD1       29.236397       34.624142       23.555805
  CB1       29.468880       35.938118       23.979465
  CA        28.408367       36.832275       24.169094
  C         28.576950       38.121716       24.711670
  CB2       27.121605       36.414948       23.808235
  CD2       26.859173       35.143578       23.283997
  O2        27.722286       38.952591       25.011234
  OH        29.833048       38.360611       25.186785
  HD1       30.041712       33.907448       23.490486
  HB1       30.480278       36.157990       24.288006
  HB2       26.299526       37.099388       23.957167
  HD2       25.894497       34.815697       22.925739
  HO        29.867088       39.089615       25.810492
  S         24.218742       21.830719       17.801888
  CZ        25.186630       21.482704       16.312546
  CD1       25.968864       20.324266       16.390869
  CB1       26.821316       20.085224       15.306335
  CA        26.838249       20.973167       14.224052
  C         27.741863       20.790592       13.158444
  CB2       25.982378       22.078941       14.154567
  CD2       25.094301       22.335405       15.206022
  O2        27.986977       21.639862       12.304545
  OH        28.702993       19.828880       13.267469
  HD1       26.123501       19.786659       17.314713
  HB1       27.485867       19.238029       15.390404
  HB2       25.981253       22.722610       13.287321
  HD2       24.489288       23.230019       15.199962
  HO        29.270195       19.960186       12.504157
  S         22.170050       18.642719       20.570795
  CZ        22.474825       16.958906       21.160688
  CD1       22.141874       15.883838       20.327976
  CB1       22.443630       14.587605       20.762442
  CA        23.162146       14.403103       21.949810
  C         23.504658       13.134642       22.458878
  CB2       23.461319       15.510607       22.752342
  CD2       23.014250       16.800735       22.442890
  O2        24.086744       12.799883       23.488274
  OH        22.942884       12.107336       21.759136
  HD1       21.704741       16.040977       19.352966
  HB1       22.142956       13.773754       20.119247
  HB2       23.962322       15.396582       23.702312
  HD2       23.206318       17.637341       23.098337
  HO        23.161999       11.290473       22.213364
  S         23.800327       28.680344       17.894260
  CZ        23.275932       27.468254       16.656498
  CD1       23.039326       27.694805       15.295315
  CB1       22.371193       26.680573       14.598856
  CA        21.888176       25.508003       15.192126
  C         21.200249       24.436436       14.588779
  CB2       22.224665       25.280411       16.531956
  CD2       22.965260       26.234264       17.240322
  O2        20.681028       23.437578       15.081995
  OH        21.098434       24.531525       13.231873
  HD1       23.389420       28.561005       14.753471
  HB1       22.183670       26.838154       13.546962
  HB2       21.888735       24.398556       17.057259
  HD2       23.146990       26.031542       18.285471
  HO        20.718317       23.679802       13.004520
  S         28.481760       28.985731       18.278183
  CZ        29.093010       30.683750       18.417295
  CD1       30.033070       31.140306       17.485640
  CB1       30.518742       32.450378       17.574831
  CA        30.204899       33.280796       18.657469
  C         30.755224       34.557846       18.885063
  CB2       29.342661       32.765823       19.632931
  CD2       28.815346       31.472183       19.540417
  O2        30.370102       35.426044       19.665108
  OH        31.566280       34.951126       17.861292
  HD1       30.348755       30.457640       16.710543
  HB1       31.201418       32.730862       16.786312
  HB2       29.201107       33.374352       20.513901
  HD2       28.172617       30.997217       20.266905
  HO        31.813267       35.849464       18.092783
  S         20.373335       26.861244       18.913877
  CZ        18.585381       26.719040       18.670401
  CD1       17.749441       27.720043       19.179703
  CB1       16.363304       27.631649       19.003693
  CA        15.780319       26.605999       18.249775
  C         14.406597       26.477787       17.963348
  CB2       16.645447       25.630241       17.740194
  CD2       18.035128       25.687258       17.900440
  O2        13.851880       25.740559       17.151340
  OH        13.516413       27.293777       18.597666
  HD1       18.119038       28.648869       19.588573
  HB1       15.708059       28.342869       19.484638
  HB2       16.277617       24.740120       17.251450
  HD2       18.714890       24.981577       17.446102
  HO        12.723358       26.760887       18.504517
  S         21.018541       31.140135       20.759680
  CZ        21.577909       32.518772       19.728893
  CD1       21.769100       32.306034       18.358423
  CB1       22.426310       33.229893       17.537109
  CA        22.866810       34.392014       18.181648
  C         23.535530       35.447136       17.529881
  CB2       22.736431       34.582516       19.562489
  CD2       22.113716       33.634506       20.383150
  O2        24.156517       36.335129       18.109783
  OH        23.828167       35.381271       16.199272
  HD1       21.486439       31.375496       17.888758
  HB1       22.409531       33.100536       16.465015
  HB2       23.189484       35.436218       20.044491
  HD2       22.083260       33.686493       21.461468
  HO        24.535534       36.025978       16.124540
  S         20.911182       22.443993       18.747402
  CZ        20.198551       20.780199       18.735813
  CD1       20.559151       19.954367       17.664335
  CB1       20.077263       18.644970       17.548717
  CA        19.136810       18.198139       18.484697
  C         18.531206       16.926559       18.441837
  CB2       18.774279       19.024502       19.555149
  CD2       19.219616       20.349163       19.639132
  O2        17.641678       16.480223       19.163000
  OH        18.740999       16.232635       17.286392
  HD1       21.169861       20.389923       16.887310
  HB1       20.298206       18.007196       16.705574
  HB2       18.025230       18.689524       20.257414
  HD2       19.103588       20.843069       20.592566
  HO        18.341692       15.386765       17.502439
  S         17.583038       24.608185       21.253550
  CZ        16.576313       23.213078       21.815975
  CD1       16.121489       23.155489       23.138805
  CB1       15.201777       22.171001       23.519569
  CA        14.722281       21.256514       22.574097
  C         13.795581       20.251551       22.915752
  CB2       15.110800       21.402355       21.236973
  CD2       16.003281       22.401222       20.829773
  O2        13.296389       19.418726       22.162273
  OH        13.710155       19.955267       24.244471
  HD1       16.394236       23.908728       23.863148
  HB1       14.855955       22.102900       24.540464
  HB2       14.476320       20.886457       20.531466
  HD2       16.263004       22.458290       19.783009
  HO        13.080325       19.260290       24.449203
  S         24.144257       18.232494       29.151947
  CZ        23.844395       17.096878       30.529152
  CD1       24.543753       15.890278       30.652168
  CB1       24.211294       14.992295       31.673546
  CA        23.183811       15.226988       32.595142
  C         22.844028       14.396181       33.681328
  CB2       22.488308       16.422934       32.380348
  CD2       22.795250       17.384729       31.410378
  O2        21.985580       14.592196       34.538750
  OH        23.462124       13.182938       33.600231
  HD1       25.315485       15.654991       29.934166
  HB1       24.666843       14.017185       31.763531
  HB2       21.590145       16.533928       32.969788
  HD2       22.236420       18.303965       31.314611
  HO        23.213406       12.751354       34.420895
  S         20.060806       20.520613       28.707329
  CZ        19.118610       19.005602       29.012569
  CD1       18.578150       18.317444       27.919674
  CB1       17.722660       17.240061       28.179419
  CA        17.312206       16.893599       29.472334
  C         16.271378       15.980378       29.733376
  CB2       17.963469       17.516014       30.544052
  CD2       18.847210       18.578033       30.317795
  O2        15.891825       15.708847       30.870361
  OH        15.876041       15.255284       28.647776
  HD1       18.733925       18.730473       26.933985
  HB1       17.296186       16.718161       27.335503
  HB2       17.596008       17.349680       31.545929
  HD2       19.279537       19.053997       31.185547
  HO        15.331741       14.522853       28.945932
  S         24.631573       31.460655       20.092415
  CZ        25.648577       32.458298       18.975801
  CD1       25.913809       32.239948       17.618505
  CB1       26.716476       33.079987       16.837299
  CA        27.309664       34.202770       17.427006
  C         28.049778       35.144161       16.684296
  CB2       27.030363       34.467205       18.773233
  CD2       26.268448       33.578884       19.541729
  O2        28.439665       36.265625       17.001955
  OH        28.331415       34.845688       15.383434
  HD1       25.417072       31.404213       17.148050
  HB1       26.802711       32.960808       15.767311
  HB2       27.557049       35.288864       19.235826
  HD2       26.234846       33.769611       20.604286
  HO        28.948238       35.562469       15.218062
  S         24.134457       33.238358       24.419249
  CZ        22.472710       33.862206       24.064901
  CD1       21.467802       32.888100       24.028450
  CB1       20.135431       33.299030       23.901970
  CA        19.850319       34.616997       23.525393
  C         18.557398       35.038464       23.156359
  CB2       20.854303       35.592190       23.491585
  CD2       22.172359       35.190239       23.739033
  O2        18.165628       36.190212       22.981627
  OH        17.558420       34.111877       23.220219
  HD1       21.662315       31.860867       24.299362
  HB1       19.298925       32.641346       24.086773
  HB2       20.677385       36.634293       23.269814
  HD2       23.054462       35.808090       23.657892
  HO        16.681320       34.429699       22.993690
  S         19.080496       29.693899       23.489635
  CZ        17.510832       30.131397       22.701672
  CD1       16.434284       29.254196       22.879419
  CB1       15.250697       29.658802       22.250568
  CA        15.109081       30.838957       21.510809
  C         13.857111       31.177366       20.959997
  CB2       16.193981       31.722820       21.467937
  CD2       17.425175       31.352350       22.021973
  O2        13.692713       32.199322       20.297386
  OH        12.789744       30.429859       21.363106
  HD1       16.408484       28.362835       23.488714
  HB1       14.458033       28.929281       22.327431
  HB2       16.047947       32.685867       21.001415
  HD2       18.286839       31.973606       21.827030
  HO        12.013371       30.950262       21.143953
  S         17.463844       25.926344       25.798599
  CZ        15.910230       26.298260       26.649651
  CD1       15.796533       26.169147       28.039116
  CB1       14.697992       26.654011       28.759039
  CA        13.625828       27.225428       28.063236
  C         12.523078       27.860592       28.668242
  CB2       13.648550       27.167824       26.664536
  CD2       14.786864       26.764511       25.956202
  O2        11.629864       28.519703       28.140709
  OH        12.480179       27.703476       30.022524
  HD1       16.683920       25.772905       28.510307
  HB1       14.725418       26.573343       29.835724
  HB2       12.809437       27.601570       26.140865
  HD2       14.772910       26.995306       24.901196
  HO        11.807621       28.272614       30.403784
  S         18.926027       30.454697       27.548925
  CZ        17.444294       31.110016       26.741749
  CD1       17.253935       32.466167       26.450274
  CB1       16.020851       32.886654       25.937496
  CA        14.949900       32.009857       25.726261
  C         13.631672       32.405674       25.424202
  CB2       15.197037       30.646379       25.926586
  CD2       16.398066       30.211548       26.499903
  O2        12.645965       31.701946       25.215012
  OH        13.463955       33.759331       25.435627
  HD1       17.974468       33.202919       26.773647
  HB1       15.883286       33.950966       25.815508
  HB2       14.355002       30.002415       25.719685
  HD2       16.484982       29.160233       26.731709
  HO        12.524288       33.929382       25.336950
  S         23.130318       32.565140       27.262438
  CZ        23.077122       34.369453       27.128654
  CD1       21.785078       34.884792       26.969862
  CB1       21.675289       36.264175       26.756800
  CA        22.764408       37.143135       26.794645
  C         22.545481       38.530445       26.680885
  CB2       24.055929       36.624760       26.947807
  CD2       24.175499       35.232506       27.034170
  O2        23.358212       39.450600       26.623062
  OH        21.241388       38.929161       26.712027
  HD1       20.908239       34.261765       26.872555
  HB1       20.685598       36.662025       26.587357
  HB2       24.918736       37.270943       26.880674
  HD2       25.177700       34.846931       27.149973
  HO        21.264931       39.888187       26.748367
  S         31.030983       25.508278       20.120720
  CZ        31.724489       27.032755       19.434282
  CD1       32.635880       26.935596       18.375980
  CB1       33.229809       28.095547       17.864288
  CA        33.004192       29.338472       18.467913
  C         33.576820       30.544544       18.017418
  CB2       32.243114       29.386185       19.642052
  CD2       31.611080       28.238811       20.136162
  O2        33.488602       31.649078       18.549145
  OH        34.371651       30.545235       16.908897
  HD1       32.881462       25.997812       17.899864
  HB1       33.901367       27.992229       17.024767
  HB2       32.017925       30.298290       20.174786
  HD2       30.990089       28.302311       21.017509
  HO        34.704327       31.444305       16.959860
  S         33.369961       22.634796       22.929747
  CZ        34.244728       21.265448       22.132217
  CD1       33.933632       20.982960       20.796679
  CB1       34.643131       19.969135       20.141708
  CA        35.680161       19.219822       20.710384
  C         36.446568       18.279758       19.993071
  CB2       35.898964       19.432837       22.076780
  CD2       35.149689       20.399624       22.758041
  O2        37.471287       17.763924       20.434046
  OH        36.075535       17.881567       18.742290
  HD1       33.137672       21.511173       20.292747
  HB1       34.351784       19.727201       19.130222
  HB2       36.630753       18.958611       22.714058
  HD2       35.330868       20.583931       23.806709
  HO        36.747574       17.308512       18.366009
  S         32.250786       21.101934       27.188330
  CZ        32.091297       19.353004       26.749992
  CD1       30.857124       18.697437       26.835220
  CB1       30.699657       17.375954       26.400440
  CA        31.800564       16.687963       25.876198
  C         31.625839       15.359747       25.439426
  CB2       33.064884       17.284592       25.951654
  CD2       33.217628       18.609617       26.377220
  O2        32.406582       14.690566       24.766256
  OH        30.335455       14.917637       25.436153
  HD1       30.009956       19.192070       27.287035
  HB1       29.723175       16.915054       26.377514
  HB2       33.880085       16.669575       25.599974
  HD2       34.212566       19.018023       26.278248
  HO        30.250647       14.146472       24.870718
  S         19.037712       25.238499       30.568592
  CZ        18.282055       26.875994       30.722885
  CD1       17.143177       26.872053       31.537180
  CB1       16.490597       28.075130       31.831928
  CA        16.941887       29.290680       31.303726
  C         16.386145       30.576590       31.455799
  CB2       18.087240       29.266760       30.498884
  CD2       18.798119       28.087261       30.246794
  O2        16.597124       31.587460       30.789322
  OH        15.194160       30.602131       32.118462
  HD1       16.768381       25.984087       32.024540
  HB1       15.587525       28.133942       32.421387
  HB2       18.494152       30.217304       30.186853
  HD2       19.734371       28.088013       29.708370
  HO        14.756018       31.374731       31.754154
  S         16.834661       22.717361       27.311584
  CZ        15.833693       21.321980       27.883446
  CD1       15.450120       20.335524       26.967064
  CB1       14.572239       19.334009       27.398720
  CA        14.202261       19.249054       28.746319
  C         13.306396       18.264551       29.208538
  CB2       14.768442       20.147039       29.659107
  CD2       15.475166       21.279125       29.236076
  O2        12.939093       18.125614       30.373150
  OH        12.701282       17.425503       28.319481
  HD1       15.738555       20.462263       25.934040
  HB1       14.298260       18.509945       26.756618
  HB2       14.606390       20.129469       30.726759
  HD2       15.935648       21.950891       29.945374
  HO        12.281585       16.724812       28.823971
  S         18.483288       20.979095       23.308201
  CZ        18.759651       19.254740       23.784054
  CD1       20.009750       18.675215       24.032030
  CB1       20.122066       17.289398       24.196484
  CA        19.002277       16.467760       24.373093
  C         19.174950       15.124965       24.763830
  CB2       17.759775       17.075111       24.155037
  CD2       17.623676       18.453228       23.949139
  O2        18.235540       14.333476       24.723347
  OH        20.427961       14.606068       24.909983
  HD1       20.858860       19.334642       23.928963
  HB1       21.098106       16.835642       24.285622
  HB2       16.848581       16.516472       24.310322
  HD2       16.656410       18.928329       23.877529
  HO        20.290703       13.758043       25.338514
  Au        26.454529       25.019732       29.337799
  Au        25.609648       25.062983       26.571636
  Au        26.013525       22.516342       27.996101
  Au        26.623552       24.159582       21.891949
  Au        25.936104       26.909647       21.977987
  Au        27.308676       27.027309       27.527924
  Au        28.214491       24.194458       27.337181
  Au        25.224876       22.476826       25.306633
  Au        23.024052       24.192692       25.925385
  Au        26.576385       27.185946       24.783375
  Au        25.283701       22.934467       31.014027
  Au        24.371601       25.788589       30.986750
  Au        27.010338       27.726139       30.326992
  Au        29.178209       25.555933       29.723724
  Au        28.017162       22.813856       30.058643
  Au        27.066582       21.754210       23.208900
  Au        28.656395       26.093016       22.645802
  Au        25.616148       29.129114       26.674828
  Au        29.224987       26.278763       25.620251
  Au        27.880175       21.934214       25.847370
  Au        25.554562       19.733089       26.734814
  Au        20.936459       23.304960       28.087124
  Au        22.778666       29.254425       27.590858
  Au        28.410913       29.104460       25.902157
  Au        30.270676       23.529699       25.392727
  Au        25.137312       20.464329       29.442390
  Au        27.942825       22.011425       20.406967
  Au        21.467951       24.979546       30.288334
  Au        22.480307       27.671787       29.926807
  Au        24.842607       29.574390       29.593344
  Au        27.682867       29.832283       28.535147
  Au        29.963024       27.869539       28.079340
  Au        31.163712       25.201607       27.442776
  Au        30.234028       22.244907       28.011723
  Au        27.918736       20.486385       28.104441
  Au        22.680466       19.244804       25.886057
  Au        20.321068       21.014767       26.311560
  Au        31.302990       25.418266       23.565125
  Au        30.220016       28.204441       23.936937
  Au        26.675207       30.995060       24.581974
  Au        23.993820       25.128183       21.051233
  Au        24.807762       25.154142       23.889711
  Au        24.402817       22.563671       22.602818
  Au        23.750446       24.132534       28.671349
  Au        24.604149       26.965179       28.398512
  Au        22.949661       27.169579       22.930281
  Au        22.161911       24.385931       23.140675
  Au        27.370596       24.322626       24.575052
  Au        23.849077       27.179804       25.571688
  Au        25.226633       22.969608       19.735455
  Au        26.058998       25.871151       19.370869
  Au        23.555950       27.810667       20.182396
  Au        21.280336       25.659771       20.859501
  Au        22.466339       22.835579       20.612812
  Au        23.349771       21.624619       27.322886
  Au        22.006369       26.324806       27.612961
  Au        24.875719       29.128887       23.562382
  Au        20.953768       26.442726       24.934185
  Au        22.480892       21.829781       24.550179
  Au        24.662411       19.943018       24.014585
  Au        29.382191       23.335993       22.625088
  Au        27.841139       29.008072       22.891140
  Au        21.869190       29.145111       24.866402
  Au        20.359333       23.764822       25.215570
  Au        25.469759       20.425282       21.133007
  Au        22.605028       21.947990       30.109961
  Au        28.679869       24.835501       19.853800
  Au        28.261803       27.666183       20.342653
  Au        25.789997       29.492290       21.006329
  Au        22.550610       29.887693       22.221107
  Au        20.320082       27.889549       22.367430
  Au        19.216475       25.247152       22.978432
  Au        20.388374       22.351458       22.574118
  Au        22.663973       20.479448       22.130949
  Au        27.488020       19.333998       24.625202
  Au        30.008369       20.880646       24.091246
  Au        19.387552       25.552874       27.285719
  Au        20.052830       28.341557       26.986202
  Au        23.992615       31.047480       25.528994
  Au        27.338745       20.045525       31.213840
  Au        23.085064       23.323290       32.851658
  Au        24.558609       28.732353       32.438438
  Au        29.687057       28.789318       30.806091
  Au        31.361729       23.846285       30.403433
  Au        25.381376       17.096451       25.341757
  Au        29.687662       31.267126       23.241331
  Au        28.090153       19.059013       21.772865
  Au        32.405342       27.450609       25.766884
  Au        26.304399       32.277699       27.980146
  Au        23.393391       20.086628       19.160767
  Au        27.202539       23.476870       17.641186
  Au        26.155445       28.663874       18.045156
  Au        20.885027       28.981192       19.815886
  Au        19.381548       23.499592       20.201889
  Au        21.048546       31.453802       27.291245
  Au        22.165474       19.453714       28.748644
  Au        18.342085       27.877670       24.803276
  Au        24.474077       32.195564       22.329548
  Au        31.981249       23.758396       21.387440
  Au        32.635494       22.184696       25.126945
  Au        18.119934       23.705929       29.026340
  Au        17.962353       22.032251       25.354927
762
 generated by VMD
  S         25.988085       21.979191       32.806404
  CZ        25.011936       20.912302       33.895039
  CD1       24.417103       21.421974       35.055458
  CB1       23.725939       20.633564       35.983261
  CA        23.704590       19.255566       35.736580
  C         22.924088       18.382328       36.520020
  CB2       24.278223       18.735577       34.570076
  CD2       24.982033       19.532568       33.659264
  O2        22.675934       17.198795       36.300426
  OH        22.127810       18.959076       37.465477
  HD1       24.451893       22.485744       35.238899
  HB1       23.342293       21.052341       36.901913
  HB2       24.327522       17.686550       34.317909
  HD2       25.407217       19.070210       32.780678
  HO        21.602398       18.378151       38.020557
  S         28.070545       18.728844       30.117529
  CZ        27.437250       17.043594       29.930340
  CD1       26.898851       16.600357       28.716364
  CB1       26.692802       15.221287       28.590618
  CA        26.988483       14.284377       29.588091
  C         27.084785       12.916073       29.265604
  CB2       27.523907       14.779621       30.783178
  CD2       27.786219       16.145210       30.945808
  O2        27.371473       11.998072       30.030882
  OH        26.913519       12.576550       27.955635
  HD1       26.835909       17.329861       27.922457
  HB1       26.394587       14.987718       27.579185
  HB2       27.779799       14.125473       31.603607
  HD2       28.117428       16.531223       31.898560
  HO        26.418722       11.754418       27.926037
  S         24.004566       25.438032       33.476913
  CZ        22.699270       26.375391       34.309818
  CD1       22.994509       27.585529       34.948959
  CB1       21.937084       28.319157       35.500072
  CA        20.606878       27.907486       35.354362
  C         19.541960       28.698792       35.828964
  CB2       20.337940       26.699413       34.699860
  CD2       21.374128       25.978073       34.094833
  O2        18.326624       28.520657       35.786972
  OH        19.918947       29.886606       36.383553
  HD1       24.001972       27.971584       34.998230
  HB1       22.152935       29.278046       35.947727
  HB2       19.312065       26.368504       34.632412
  HD2       21.112062       25.052406       33.604012
  HO        19.108444       30.400349       36.411114
  S         22.241623       21.215134       32.355812
  CZ        20.502073       20.924322       32.762657
  CD1       19.501417       21.625454       32.079185
  CB1       18.147728       21.356113       32.313744
  CA        17.867975       20.331171       33.225479
  C         16.535702       19.955669       33.488857
  CB2       18.863852       19.669157       33.953491
  CD2       20.215605       19.895418       33.667828
  O2        16.187778       19.089487       34.288319
  OH        15.644255       20.492847       32.607227
  HD1       19.792149       22.321232       31.306026
  HB1       17.410164       22.088280       32.019894
  HB2       18.640331       18.839191       34.607410
  HD2       20.971634       19.376648       34.238533
  HO        14.821530       20.028984       32.779144
  S         26.982204       28.771551       32.639820
  CZ        27.217033       27.254898       33.599388
  CD1       27.268433       26.048546       32.890762
  CB1       27.702709       24.899637       33.562675
  CA        27.965141       24.968075       34.936180
  C         28.368217       23.813286       35.635719
  CB2       27.897301       26.178635       35.636204
  CD2       27.600315       27.357594       34.942009
  O2        28.466675       23.662596       36.851479
  OH        28.523346       22.716188       34.840199
  HD1       27.027973       26.005737       31.838724
  HB1       27.696690       23.943098       33.061249
  HB2       28.318253       26.161787       36.630661
  HD2       27.701221       28.287966       35.481133
  HO        28.509056       21.967581       35.441013
  S         22.317539       29.160877       32.227829
  CZ        21.801500       30.895699       32.244480
  CD1       21.433605       31.580338       33.408962
  CB1       20.781960       32.813320       33.285500
  CA        20.650406       33.430065       32.035480
  C         20.140709       34.731403       31.855669
  CB2       21.095486       32.732872       30.905857
  CD2       21.630779       31.440605       30.966190
  O2        19.805696       35.232590       30.784609
  OH        19.790644       35.467243       32.949585
  HD1       21.511583       31.077528       34.361614
  HB1       20.372541       33.263733       34.177685
  HB2       20.932407       33.158985       29.926920
  HD2       21.866825       30.935572       30.041164
  HO        19.293053       36.193146       32.566078
  S         30.117046       26.625980       31.808033
  CZ        31.904224       26.452791       32.036686
  CD1       32.451775       25.773745       33.131783
  CB1       33.837273       25.622156       33.264404
  CA        34.726349       26.097874       32.293079
  C         36.125828       25.973698       32.400990
  CB2       34.171467       26.664661       31.139347
  CD2       32.789757       26.864132       31.033295
  O2        36.999050       26.166771       31.557907
  OH        36.568752       25.355633       33.533447
  HD1       31.760588       25.393190       33.869293
  HB1       34.229118       25.176439       34.166782
  HB2       34.852058       26.882626       30.329552
  HD2       32.429676       27.335730       30.130840
  HO        37.524956       25.330856       33.615326
  S         29.585079       30.898705       29.908457
  CZ        28.955349       32.180103       31.020947
  CD1       28.531626       33.413986       30.512959
  CB1       28.078175       34.423824       31.370096
  CA        28.104008       34.237961       32.757515
  C         27.655804       35.238655       33.642490
  CB2       28.582479       33.017822       33.249916
  CD2       29.065365       32.010265       32.406265
  O2        27.675283       35.167488       34.869308
  OH        27.161003       36.367519       33.058178
  HD1       28.423374       33.516006       29.443233
  HB1       27.575703       35.261978       30.910236
  HB2       28.568073       32.790440       34.305641
  HD2       29.355658       31.014618       32.707695
  HO        27.003649       36.929779       33.820213
  S         29.883673       22.829334       31.610191
  CZ        30.438171       21.107054       31.661709
  CD1       30.127041       20.208742       32.689560
  CB1       30.513372       18.869608       32.556728
  CA        31.236631       18.410254       31.449451
  C         31.620768       17.066090       31.272987
  CB2       31.664679       19.329470       30.484056
  CD2       31.291176       20.669594       30.641291
  O2        32.300461       16.588257       30.367336
  OH        31.010395       16.127834       32.052536
  HD1       29.410677       20.507320       33.440670
  HB1       30.353363       18.168037       33.362133
  HB2       32.241093       18.963013       29.647419
  HD2       31.676805       21.320112       29.870165
  HO        31.389654       15.284432       31.794767
  S         33.234993       24.564438       28.796272
  CZ        34.123169       23.076391       28.273655
  CD1       34.652275       23.041309       26.977903
  CB1       35.483891       21.980141       26.600389
  CA        35.846001       20.937710       27.462070
  C         36.613365       19.815689       27.090778
  CB2       35.335293       21.041023       28.761593
  CD2       34.445377       22.044449       29.163294
  O2        36.735687       18.780453       27.741888
  OH        37.161880       19.918711       25.846128
  HD1       34.417732       23.840553       26.290382
  HB1       35.798965       21.969009       25.567389
  HB2       35.688202       20.334793       29.498619
  HD2       34.144558       21.920633       30.193176
  HO        37.706329       19.167049       25.600798
  S         28.323818       21.634933       17.973381
  CZ        29.882967       22.340258       17.383671
  CD1       30.095451       22.711697       16.050632
  CB1       31.268635       23.294485       15.556617
  CA        32.335602       23.411999       16.455395
  C         33.544209       24.018234       16.059111
  CB2       32.184685       23.002270       17.785585
  CD2       31.038986       22.296635       18.172222
  O2        34.436607       24.270596       16.865578
  OH        33.634460       24.388859       14.749529
  HD1       29.236296       22.783649       15.400160
  HB1       31.412708       23.485550       14.503447
  HB2       32.984615       23.118019       18.501915
  HD2       31.008854       22.006521       19.212112
  HO        34.391029       24.964020       14.613935
  S         26.317547       25.729580       16.870649
  CZ        27.760277       26.656168       16.290894
  CD1       29.018896       26.081421       16.504490
  CB1       30.139141       26.746334       15.991635
  CA        29.997910       27.849674       15.141435
  C         31.060181       28.452856       14.439139
  CB2       28.740993       28.460989       15.060229
  CD2       27.590870       27.837185       15.558393
  O2        30.962364       29.363258       13.619300
  OH        32.333168       28.159927       14.831936
  HD1       29.209501       25.116241       16.950058
  HB1       31.107716       26.281250       16.101345
  HB2       28.645174       29.419611       14.572049
  HD2       26.587032       28.234425       15.589190
  HO        32.988693       28.690117       14.372808
  S         26.380550       18.205246       21.648537
  CZ        26.975763       17.377480       20.152971
  CD1       27.338591       18.143806       19.038876
  CB1       27.946968       17.576292       17.912861
  CA        28.137152       16.189251       17.922876
  C         28.758810       15.593376       16.807539
  CB2       27.711864       15.409698       19.005278
  CD2       27.105194       15.983644       20.128952
  O2        29.138477       14.424983       16.842979
  OH        29.107601       16.288666       15.687036
  HD1       27.236469       19.218899       19.024799
  HB1       28.305330       18.256891       17.154684
  HB2       27.766556       14.331156       19.020641
  HD2       26.847656       15.352378       20.966589
  HO        29.583853       15.666750       15.132064
  S         30.377815       20.673355       21.612698
  CZ        31.312780       19.239332       21.024961
  CD1       32.340836       18.615379       21.741705
  CB1       33.073601       17.558834       21.187860
  CA        32.832066       17.292568       19.834785
  C         33.563122       16.263660       19.208485
  CB2       31.878500       17.988852       19.082481
  CD2       30.998096       18.878777       19.709318
  O2        33.535923       15.991716       18.010237
  OH        34.445301       15.548034       19.963583
  HD1       32.448601       19.012066       22.740412
  HB1       33.784706       17.029728       21.804934
  HB2       31.437954       17.632168       18.163183
  HD2       30.256147       19.474174       19.198025
  HO        34.861462       14.913368       19.375702
  S         25.914249       31.533785       30.405893
  CZ        25.079445       32.514519       31.677654
  CD1       25.421219       32.343994       33.024559
  CB1       24.812813       33.195236       33.954773
  CA        24.027821       34.287014       33.564983
  C         23.393333       35.108673       34.517754
  CB2       23.943998       34.585808       32.199760
  CD2       24.343426       33.629322       31.258669
  O2        22.744017       36.108429       34.218746
  OH        23.481476       34.810989       35.845989
  HD1       26.035881       31.514259       33.341030
  HB1       25.006275       32.958771       34.990688
  HB2       23.360523       35.391003       31.778255
  HD2       24.147234       33.797672       30.210047
  HO        23.193748       35.601685       36.308189
  S         26.938887       33.207001       26.126631
  CZ        28.599918       33.651585       26.691784
  CD1       28.862186       34.965328       27.098335
  CB1       30.101107       35.288425       27.664631
  CA        31.018433       34.245865       27.842350
  C         32.259060       34.645332       28.377674
  CB2       30.731087       32.921112       27.492371
  CD2       29.472946       32.593822       26.972790
  O2        33.137783       33.822098       28.623819
  OH        32.451183       35.989014       28.512253
  HD1       28.169489       35.761879       26.870152
  HB1       30.245487       36.322571       27.940487
  HB2       31.409246       32.119568       27.745430
  HD2       29.209053       31.567501       26.764420
  HO        33.329350       36.099884       28.883911
  S         31.758459       29.369892       26.965405
  CZ        33.252644       29.754047       27.912018
  CD1       34.428257       29.079914       27.560421
  CB1       35.529472       29.014711       28.422546
  CA        35.536179       29.774467       29.598579
  C         36.604275       29.699398       30.514713
  CB2       34.365097       30.472223       29.918041
  CD2       33.209946       30.447844       29.127331
  O2        36.661312       30.321877       31.572989
  OH        37.723904       29.005697       30.159821
  HD1       34.552147       28.577387       26.612484
  HB1       36.324734       28.336224       28.150936
  HB2       34.215302       31.008629       30.843439
  HD2       32.276138       30.920956       29.393127
  HO        38.244377       28.912592       30.961046
  S         33.381073       25.631180       24.613937
  CZ        34.623772       26.356026       23.515512
  CD1       34.438522       26.345531       22.127815
  CB1       35.377563       26.855211       21.223097
  CA        36.593155       27.302174       21.754744
  C         37.619652       27.789349       20.921474
  CB2       36.807487       27.320631       23.138144
  CD2       35.790878       26.940071       24.022327
  O2        38.814804       27.861864       21.198650
  OH        37.268227       27.946354       19.612894
  HD1       33.462654       26.059856       21.763784
  HB1       35.202950       26.888214       20.157791
  HB2       37.733173       27.759497       23.480103
  HD2       36.023552       26.926365       25.076902
  HO        37.986313       28.377972       19.144203
  S         27.734756       17.056044       25.232992
  CZ        28.359116       16.165884       23.785896
  CD1       27.914852       14.844645       23.655054
  CB1       28.484749       14.012190       22.684280
  CA        29.559870       14.420234       21.885626
  C         30.032963       13.708104       20.765516
  CB2       30.033665       15.725931       22.061359
  CD2       29.404369       16.596045       22.959724
  O2        30.958357       13.984361       20.005318
  OH        29.326458       12.610357       20.370008
  HD1       27.109472       14.530154       24.302309
  HB1       28.165169       12.980985       22.653141
  HB2       30.861769       16.073345       21.461319
  HD2       29.693321       17.623205       23.126816
  HO        29.667265       12.203403       19.570091
  S         23.047607       16.913118       25.436382
  CZ        22.258663       16.088430       26.841309
  CD1       22.773420       14.902824       27.379501
  CB1       22.144451       14.346647       28.499916
  CA        20.997681       14.906176       29.076389
  C         20.461040       14.283639       30.221140
  CB2       20.521866       16.093410       28.506672
  CD2       21.122952       16.693111       27.393396
  O2        19.463255       14.611215       30.859797
  OH        21.006041       13.111389       30.656605
  HD1       23.657425       14.482540       26.922934
  HB1       22.555470       13.467840       28.974625
  HB2       19.708178       16.618229       28.985310
  HD2       20.803574       17.626726       26.954176
  HO        20.445559       12.711695       31.325756
  S         31.696648       30.312624       22.995863
  CZ        32.989201       30.904808       24.116051
  CD1       34.192711       30.189758       24.135160
  CB1       35.176479       30.554104       25.062286
  CA        35.115250       31.701460       25.862322
  C         36.153198       32.194504       26.677904
  CB2       33.898659       32.387825       25.767355
  CD2       32.826515       32.021271       24.944988
  O2        36.291252       33.278271       27.240923
  OH        37.254261       31.389347       26.679306
  HD1       34.330009       29.403976       23.407047
  HB1       36.079597       29.961796       25.067499
  HB2       33.770023       33.303268       26.325846
  HD2       31.874069       32.530426       24.937309
  HO        37.802921       31.843536       27.322979
  S         27.466110       32.387638       23.242760
  CZ        27.899075       34.143253       23.325274
  CD1       29.211826       34.592327       23.513172
  CB1       29.519842       35.930756       23.785210
  CA        28.573008       36.944405       23.594515
  C         28.910368       38.311035       23.660030
  CB2       27.288067       36.497627       23.263338
  CD2       26.945370       35.147648       23.120539
  O2        28.166458       39.272026       23.476311
  OH        30.176832       38.628777       24.054766
  HD1       29.959200       33.827126       23.662907
  HB1       30.547428       36.186375       23.997990
  HB2       26.490788       37.220764       23.174124
  HD2       25.923946       34.825348       22.981434
  HO        30.353767       39.529423       23.773405
  S         24.224312       21.898949       17.450029
  CZ        25.175016       21.010532       16.191814
  CD1       25.464640       19.641216       16.227039
  CB1       26.315271       19.138010       15.235407
  CA        26.900093       19.963072       14.267173
  C         27.789190       19.514954       13.270071
  CB2       26.699860       21.348454       14.295506
  CD2       25.891708       21.844711       15.325427
  O2        28.216112       20.130135       12.295465
  OH        28.249319       18.239929       13.422394
  HD1       24.980068       19.028360       16.972744
  HB1       26.562122       18.086636       15.222430
  HB2       27.082630       22.008419       13.531021
  HD2       25.578808       22.877037       15.378851
  HO        28.925734       18.171465       12.744612
  S         22.013359       18.750376       20.147606
  CZ        22.969589       17.242582       20.444912
  CD1       23.079708       16.246634       19.467127
  CB1       23.684633       15.023584       19.780685
  CA        24.163359       14.730232       21.063232
  C         24.890882       13.582541       21.436020
  CB2       24.056032       15.726448       22.041071
  CD2       23.372135       16.911486       21.744310
  O2        25.384024       13.322963       22.531450
  OH        25.273142       12.843573       20.355099
  HD1       22.729774       16.399031       18.456791
  HB1       23.867226       14.401120       18.917168
  HB2       24.285332       15.512609       23.074581
  HD2       23.196220       17.546888       22.599743
  HO        26.009825       12.285801       20.615492
  S         23.535732       28.742495       18.033936
  CZ        22.930973       27.358875       17.035927
  CD1       22.538559       27.575302       15.709558
  CB1       22.055489       26.510139       14.940056
  CA        21.914448       25.227207       15.482534
  C         21.504997       24.089455       14.759188
  CB2       22.428291       25.014460       16.767363
  CD2       22.888187       26.065388       17.569916
  O2        21.342752       22.952730       15.197392
  OH        21.245472       24.358273       13.447350
  HD1       22.508835       28.548912       15.243046
  HB1       21.688387       26.724476       13.947214
  HB2       22.476595       24.027534       17.203342
  HD2       23.257126       25.874281       18.566811
  HO        20.908413       23.506544       13.160037
  S         28.212671       29.148563       18.418753
  CZ        28.923405       30.776630       18.765732
  CD1       29.606285       31.460398       17.752728
  CB1       30.193848       32.703468       18.016523
  CA        30.032595       33.318153       19.264011
  C         30.398457       34.648243       19.551016
  CB2       29.370470       32.623337       20.283272
  CD2       28.802826       31.369205       20.028410
  O2        30.088432       35.194466       20.607431
  OH        30.820902       35.347923       18.458984
  HD1       29.721966       30.998709       16.783257
  HB1       30.718477       33.254639       17.250101
  HB2       29.268681       33.048538       21.270828
  HD2       28.254797       30.813026       20.774565
  HO        30.623238       36.255032       18.703291
  S         20.053921       26.600674       18.866465
  CZ        18.445169       26.050968       18.245327
  CD1       17.345819       26.823689       18.638180
  CB1       16.080692       26.494043       18.137377
  CA        15.986748       25.499157       17.156851
  C         14.713264       25.101471       16.703602
  CB2       17.107498       24.894955       16.574696
  CD2       18.345861       25.156115       17.173241
  O2        14.528680       24.264383       15.822866
  OH        13.662565       25.618677       17.402931
  HD1       17.420677       27.501682       19.475506
  HB1       15.183488       26.908939       18.572462
  HB2       17.090670       24.135313       15.807177
  HD2       19.258148       24.629499       16.934912
  HO        12.889929       25.064774       17.269352
  S         21.113140       30.843775       20.628716
  CZ        21.641224       31.933191       19.283165
  CD1       21.713526       31.368750       18.003998
  CB1       22.318106       32.029621       16.927986
  CA        22.897501       33.284370       17.151691
  C         23.587952       33.991295       16.147223
  CB2       22.677761       33.945343       18.366163
  CD2       22.083149       33.253693       19.428305
  O2        24.071806       35.120621       16.179083
  OH        23.598959       33.353748       14.941415
  HD1       21.307104       30.379539       17.853245
  HB1       22.253065       31.556709       15.959185
  HB2       23.060669       34.937073       18.556694
  HD2       21.988661       33.661827       20.423765
  HO        24.155998       33.922203       14.404608
  S         20.560820       22.737371       18.734528
  CZ        19.829065       21.096840       18.512321
  CD1       20.285635       20.388927       17.394056
  CB1       20.132868       18.997385       17.414261
  CA        19.325130       18.305290       18.324663
  C         19.199419       16.902592       18.276775
  CB2       18.811661       19.095093       19.360437
  CD2       19.165031       20.436094       19.552799
  O2        18.572834       16.165743       19.035101
  OH        19.683212       16.254705       17.178204
  HD1       20.937431       20.794010       16.634100
  HB1       20.633276       18.549681       16.568291
  HB2       18.227266       18.617603       20.133114
  HD2       18.775585       20.995035       20.390884
  HO        19.650608       15.324450       17.413198
  S         17.453636       24.925737       21.492153
  CZ        16.530783       23.389980       21.749081
  CD1       15.736990       23.254221       22.894327
  CB1       14.978031       22.106857       23.154432
  CA        15.015168       21.046608       22.240852
  C         14.279270       19.858494       22.420635
  CB2       15.848957       21.170815       21.123028
  CD2       16.514971       22.359550       20.801411
  O2        14.356968       18.854143       21.716516
  OH        13.570825       19.830164       23.585920
  HD1       15.817276       24.017445       23.654261
  HB1       14.313887       22.020203       24.001709
  HB2       15.904879       20.376703       20.393154
  HD2       17.083725       22.401337       19.884220
  HO        13.261250       18.941652       23.776535
  S         23.947399       18.360771       29.184017
  CZ        23.418755       17.298927       30.551195
  CD1       24.010727       16.033993       30.648994
  CB1       23.714573       15.157987       31.700169
  CA        22.677052       15.491976       32.578865
  C         22.231073       14.538551       33.515614
  CB2       22.103479       16.767263       32.509865
  CD2       22.521818       17.696550       31.549929
  O2        21.239006       14.680206       34.227123
  OH        22.903460       13.352765       33.564232
  HD1       24.593464       15.677075       29.812658
  HB1       24.226414       14.207121       31.717787
  HB2       21.277172       17.060730       33.140373
  HD2       22.055325       18.670578       31.541149
  HO        22.298204       12.768430       34.026634
  S         19.845440       20.631435       28.767282
  CZ        18.571070       19.362686       28.973475
  CD1       17.671364       19.122408       27.928028
  CB1       16.734505       18.084450       27.999220
  CA        16.679203       17.243382       29.117130
  C         15.644722       16.293949       29.235365
  CB2       17.495052       17.580803       30.203745
  CD2       18.423836       18.627327       30.155727
  O2        15.280748       15.568571       30.158348
  OH        14.913511       16.022280       28.116379
  HD1       17.562283       19.722126       27.036449
  HB1       16.022812       17.983187       27.193169
  HB2       17.326052       17.104530       31.158255
  HD2       19.123899       18.868959       30.941858
  HO        14.102077       15.572948       28.363976
  S         24.633160       31.470314       20.258734
  CZ        25.674936       32.531216       19.226616
  CD1       26.073740       32.087608       17.960072
  CB1       26.857786       32.902061       17.134275
  CA        27.209831       34.192394       17.547960
  C         28.088711       35.020473       16.821892
  CB2       26.752415       34.676266       18.779490
  CD2       25.999615       33.837856       19.610369
  O2        28.299112       36.210472       17.045742
  OH        28.469431       34.506680       15.617070
  HD1       25.746145       31.111149       17.635096
  HB1       27.274250       32.521782       16.213211
  HB2       27.002638       35.644520       19.187265
  HD2       25.547781       34.113583       20.551760
  HO        29.071825       35.205879       15.352798
  S         23.858881       33.163273       24.553202
  CZ        22.212540       33.648003       23.978117
  CD1       21.267824       32.690521       23.589828
  CB1       20.109034       33.174713       22.971123
  CA        19.770697       34.532322       23.020802
  C         18.579525       34.954472       22.397705
  CB2       20.603336       35.459682       23.658588
  CD2       21.887854       35.009819       23.986717
  O2        18.039318       36.052799       22.508707
  OH        17.842903       33.997551       21.763493
  HD1       21.450539       31.628170       23.656448
  HB1       19.416328       32.465710       22.542290
  HB2       20.389374       36.518269       23.652195
  HD2       22.587704       35.728970       24.386023
  HO        17.070162       34.483025       21.465519
  S         18.842869       29.159779       23.420122
  CZ        17.389204       29.372868       22.362965
  CD1       16.552675       28.258701       22.225435
  CB1       15.417791       28.417439       21.421108
  CA        15.143187       29.648390       20.813213
  C         14.091249       29.793636       19.887005
  CB2       16.002752       30.743492       20.961823
  CD2       17.164253       30.601454       21.730457
  O2        13.790217       30.873976       19.384182
  OH        13.380551       28.714005       19.451164
  HD1       16.676071       27.335222       22.771687
  HB1       14.727988       27.610643       21.221779
  HB2       15.973448       31.640556       20.361080
  HD2       17.758789       31.485424       21.908121
  HO        12.690902       29.085310       18.896057
  S         17.123962       25.599831       25.949318
  CZ        15.805732       26.226826       27.019558
  CD1       15.997822       26.683981       28.328861
  CB1       14.913301       27.116508       29.101406
  CA        13.645877       27.279463       28.529434
  C         12.556612       27.712481       29.311310
  CB2       13.465498       26.941214       27.182919
  CD2       14.531998       26.390793       26.462011
  O2        11.408095       27.830578       28.890102
  OH        12.823132       27.930229       30.631180
  HD1       16.971191       26.723520       28.795181
  HB1       15.092545       27.487244       30.099831
  HB2       12.483807       27.131828       26.775019
  HD2       14.421432       26.191391       25.406330
  HO        11.944896       28.058788       30.996931
  S         18.933107       30.350063       27.491987
  CZ        17.757380       30.973349       26.265020
  CD1       17.915037       32.197777       25.604652
  CB1       16.892200       32.579941       24.728355
  CA        15.722532       31.831648       24.549047
  C         14.699527       32.147259       23.632874
  CB2       15.587851       30.599667       25.200405
  CD2       16.617090       30.188410       26.055779
  O2        13.775110       31.479769       23.174099
  OH        14.719757       33.442734       23.206331
  HD1       18.780352       32.814117       25.799175
  HB1       17.007479       33.422127       24.062080
  HB2       14.748640       29.955807       24.982105
  HD2       16.517353       29.211292       26.504971
  HO        13.992076       33.464413       22.580547
  S         23.071869       32.597130       27.524805
  CZ        23.163235       34.399529       27.386204
  CD1       21.947323       35.083183       27.266768
  CB1       21.981848       36.481461       27.205429
  CA        23.184002       37.198906       27.188095
  C         23.354813       38.581539       26.976652
  CB2       24.372021       36.512054       27.465649
  CD2       24.324129       35.128117       27.671864
  O2        24.404963       39.219757       26.955860
  OH        22.337498       39.265762       26.378706
  HD1       21.012489       34.549065       27.181538
  HB1       21.062267       37.017017       27.020973
  HB2       25.325098       37.019798       27.482800
  HD2       25.225536       34.608368       27.961283
  HO        22.707060       40.098259       26.075380
  S         30.774708       25.576672       20.258558
  CZ        31.584414       27.055387       19.599913
  CD1       32.556034       26.800354       18.624779
  CB1       33.169754       27.942619       18.096962
  CA        32.835526       29.253464       18.457523
  C         33.345493       30.382936       17.787025
  CB2       31.878952       29.465008       19.457649
  CD2       31.291412       28.345278       20.058489
  O2        33.193466       31.564054       18.090864
  OH        34.115635       30.158632       16.683809
  HD1       32.910641       25.818136       18.349279
  HB1       33.944546       27.844582       17.350977
  HB2       31.617163       30.496656       19.640892
  HD2       30.464888       28.462276       20.743729
  HO        34.483749       30.982864       16.357096
  S         33.349277       22.630775       22.786760
  CZ        34.273396       21.142479       22.331551
  CD1       34.647781       21.013351       20.988689
  CB1       35.468983       19.952581       20.588057
  CA        35.956287       19.010597       21.502037
  C         36.627216       17.835791       21.108091
  CB2       35.502720       19.160709       22.818058
  CD2       34.654510       20.177870       23.271982
  O2        37.069794       16.934017       21.816233
  OH        37.001511       17.716965       19.801807
  HD1       34.352673       21.722836       20.229744
  HB1       35.663406       19.778847       19.539968
  HB2       35.839943       18.419207       23.527224
  HD2       34.293171       20.220003       24.288893
  HO        37.455620       16.874846       19.722790
  S         31.823879       20.751167       26.766460
  CZ        31.324940       19.032494       26.495131
  CD1       30.466774       18.292606       27.317545
  CB1       30.239861       16.928074       27.101267
  CA        30.811420       16.250154       26.017765
  C         30.602818       14.878287       25.772709
  CB2       31.722755       16.990263       25.254902
  CD2       32.011608       18.339758       25.490719
  O2        31.028242       14.250168       24.805727
  OH        29.707308       14.240852       26.580408
  HD1       29.973829       18.888481       28.071495
  HB1       29.636152       16.294182       27.733894
  HB2       32.245628       16.443880       24.483822
  HD2       32.790703       18.813988       24.912251
  HO        29.719477       13.294569       26.419086
  S         19.136414       24.888603       30.862144
  CZ        18.571365       26.589912       31.112343
  CD1       17.750854       26.924854       32.196209
  CB1       17.484491       28.260796       32.519379
  CA        18.003448       29.294889       31.731026
  C         17.675722       30.614304       32.101448
  CB2       18.896706       28.964340       30.704872
  CD2       19.142899       27.628164       30.366985
  O2        17.942902       31.615343       31.440338
  OH        16.873341       30.731178       33.198315
  HD1       17.428371       26.194344       32.923420
  HB1       16.836468       28.455935       33.361076
  HB2       19.293804       29.776537       30.113995
  HD2       19.831863       27.387941       29.570683
  HO        16.765636       31.661434       33.409592
  S         16.869200       22.689379       27.455093
  CZ        15.557920       21.521641       27.894787
  CD1       14.923143       20.736311       26.924974
  CB1       13.909045       19.840649       27.284943
  CA        13.662373       19.514427       28.623959
  C         12.590009       18.702049       29.043079
  CB2       14.454578       20.131477       29.599607
  CD2       15.372103       21.119642       29.222982
  O2        12.313057       18.393881       30.200186
  OH        11.787491       18.171001       28.076334
  HD1       15.313919       20.866776       25.926594
  HB1       13.395842       19.293165       26.508160
  HB2       14.436249       19.779589       30.620552
  HD2       15.988285       21.513000       30.018024
  HO        11.187463       17.534143       28.471302
  S         18.373730       20.945068       23.391357
  CZ        18.621180       19.248550       23.971670
  CD1       19.747580       18.648041       23.396608
  CB1       20.085428       17.308281       23.622364
  CA        19.227255       16.560081       24.437126
  C         19.548491       15.201431       24.627609
  CB2       18.054777       17.121391       24.957066
  CD2       17.720079       18.454567       24.691191
  O2        18.908421       14.492489       25.401054
  OH        20.728649       14.697334       24.165365
  HD1       20.373974       19.206993       22.717171
  HB1       20.897816       16.892263       23.044958
  HB2       17.331575       16.486172       25.446884
  HD2       16.795370       18.887188       25.043600
  HO        20.880192       13.822394       24.530224
  Au        26.437252       25.135788       29.420635
  Au        25.557484       25.142698       26.720490
  Au        25.978251       22.649660       27.979376
  Au        26.535246       24.115322       21.742552
  Au        25.897400       26.797329       22.015530
  Au        27.542091       27.174515       27.545776
  Au        28.227703       24.444096       27.258503
  Au        25.033836       22.606514       25.237782
  Au        22.967875       24.337116       25.833120
  Au        26.721325       27.104635       24.861403
  Au        25.109608       23.081474       30.790245
  Au        24.423176       26.083677       31.140348
  Au        26.978598       27.903196       30.338177
  Au        29.233059       25.699604       29.707554
  Au        28.098576       22.908209       29.919378
  Au        26.912224       21.819307       23.159876
  Au        28.428976       26.170176       22.698902
  Au        25.514656       29.009384       26.836004
  Au        29.432631       26.349422       25.395956
  Au        27.843897       21.843716       25.976936
  Au        25.481844       20.044147       26.700201
  Au        21.000546       23.617094       28.056334
  Au        22.755527       29.096794       27.593985
  Au        28.776407       29.144297       25.635109
  Au        30.151356       23.582666       25.237295
  Au        25.192352       20.463791       29.465139
  Au        27.755346       21.996498       20.339334
  Au        21.569263       24.716164       30.540953
  Au        22.231577       27.863155       30.139732
  Au        24.632807       29.567692       29.668329
  Au        27.968632       29.942921       28.319374
  Au        30.226686       27.766134       28.029947
  Au        31.202541       25.041073       27.494896
  Au        30.215452       22.273281       27.837826
  Au        27.860441       20.386820       28.312378
  Au        22.827921       19.309738       25.945864
  Au        20.417700       20.931240       26.393623
  Au        31.241112       25.466221       23.411867
  Au        30.524540       28.241531       23.619051
  Au        26.638210       30.994705       25.093704
  Au        23.971004       25.049519       20.978201
  Au        24.858280       24.930492       23.848671
  Au        24.276848       22.487505       22.469341
  Au        23.623356       24.335754       28.684547
  Au        24.559723       27.049953       28.520748
  Au        23.248730       27.043404       22.977495
  Au        22.167030       24.326672       23.057444
  Au        27.483681       24.327211       24.625572
  Au        23.821133       27.031862       25.780956
  Au        25.147953       22.891972       19.502449
  Au        26.014568       26.014511       19.295238
  Au        23.493423       27.726686       20.274014
  Au        21.290922       25.644207       20.765570
  Au        22.321037       22.808084       20.451580
  Au        23.241747       21.727760       27.296713
  Au        21.824707       26.297596       27.866385
  Au        24.946077       29.096096       23.946438
  Au        21.112953       26.464359       25.044296
  Au        22.435581       21.802711       24.522594
  Au        24.580338       20.004848       23.795626
  Au        29.208534       23.384340       22.627918
  Au        27.822048       29.039259       22.959538
  Au        22.001225       29.141251       24.764999
  Au        20.123615       23.728432       25.410669
  Au        25.236771       20.296230       21.039293
  Au        22.521124       22.092363       30.074594
  Au        28.464434       24.826488       19.869402
  Au        28.165066       27.735004       20.431509
  Au        25.723469       29.415466       21.058994
  Au        22.752239       29.795046       22.133753
  Au        20.635900       27.740910       22.512680
  Au        19.334364       25.329201       23.025681
  Au        20.222122       22.370779       22.615202
  Au        22.355230       20.406910       21.933840
  Au        27.412100       19.401709       24.565638
  Au        29.842678       20.958216       23.996822
  Au        19.181097       25.683552       27.295725
  Au        20.138756       28.306419       26.842693
  Au        23.871059       31.040268       25.795900
  Au        27.191345       20.456474       31.463600
  Au        23.028645       23.388826       32.830425
  Au        24.626753       28.753355       32.494438
  Au        29.700119       28.706738       30.775436
  Au        31.526226       23.855383       30.261532
  Au        25.394285       17.148689       25.521542
  Au        29.605104       31.394615       23.151941
  Au        28.327526       19.525930       21.834801
  Au        32.405346       27.416250       25.810225
  Au        26.359083       32.230343       28.195341
  Au        23.312534       20.273363       18.897701
  Au        27.139137       23.642410       17.604361
  Au        25.890038       28.800047       18.187424
  Au        20.479662       28.736725       19.775101
  Au        19.176645       23.861181       20.280724
  Au        21.050617       31.386730       27.386562
  Au        21.912590       19.493296       28.801222
  Au        18.217667       27.309351       24.744757
  Au        24.445086       32.117241       22.520525
  Au        31.956043       23.816664       21.296051
  Au        32.567005       22.037945       24.932980
  Au        18.321821       23.524446       29.117100
  Au        17.779118       22.109262       25.356232
762
 generated by VMD
  S         26.281651       22.129787       32.997879
  CZ        25.283936       21.270216       34.239574
  CD1       24.656548       22.063711       35.207439
  CB1       23.707474       21.475256       36.051819
  CA        23.607922       20.079006       36.075928
  C         22.500149       19.522587       36.745636
  CB2       24.330732       19.260685       35.199631
  CD2       25.193832       19.873808       34.283581
  O2        22.077160       18.373444       36.640812
  OH        21.665730       20.343624       37.445740
  HD1       24.760250       23.138693       35.199581
  HB1       23.118073       22.156456       36.647610
  HB2       24.188519       18.191978       35.263210
  HD2       25.710924       19.335604       33.502968
  HO        20.995487       19.749058       37.790504
  S         28.087500       18.793293       30.197525
  CZ        27.518881       17.147106       29.704578
  CD1       26.727751       16.936749       28.568811
  CB1       26.659155       15.619326       28.099957
  CA        27.206850       14.507770       28.751598
  C         27.160456       13.193470       28.245640
  CB2       27.969994       14.748606       29.900410
  CD2       28.116459       16.063261       30.359024
  O2        27.757282       12.194692       28.641596
  OH        26.453886       12.957702       27.102940
  HD1       26.252907       17.750914       28.041437
  HB1       26.269882       15.356470       27.127420
  HB2       28.473299       13.967868       30.451422
  HD2       28.856129       16.207359       31.132700
  HO        26.772114       12.102921       26.803434
  S         23.878429       25.211910       33.426495
  CZ        22.486465       26.084164       34.186615
  CD1       22.721222       27.115189       35.104210
  CB1       21.607910       27.742943       35.675606
  CA        20.320305       27.426147       35.226437
  C         19.185503       28.103123       35.715530
  CB2       20.057125       26.383804       34.329609
  CD2       21.181261       25.679699       33.881737
  O2        18.094194       28.110294       35.150333
  OH        19.518950       29.173700       36.492180
  HD1       23.699139       27.503582       35.347652
  HB1       21.711773       28.576353       36.354630
  HB2       19.073980       26.124470       33.965496
  HD2       20.985088       24.952969       33.107258
  HO        18.826477       29.837103       36.447750
  S         22.452955       20.875679       32.263168
  CZ        20.793762       21.141546       32.935955
  CD1       19.925512       21.856699       32.102379
  CB1       18.638117       22.087875       32.601730
  CA        18.176960       21.606819       33.833073
  C         16.875708       21.865108       34.308144
  CB2       19.052351       20.836754       34.608299
  CD2       20.333776       20.553694       34.120453
  O2        16.298603       21.551437       35.346985
  OH        16.062218       22.536871       33.443493
  HD1       20.169651       22.290001       31.143665
  HB1       17.937281       22.609739       31.966911
  HB2       18.767178       20.525753       35.602520
  HD2       21.014519       19.938805       34.690514
  HO        15.237774       22.537001       33.935314
  S         26.955429       28.077473       32.512009
  CZ        27.133734       26.823395       33.804909
  CD1       27.612362       25.530588       33.560795
  CB1       27.882179       24.667547       34.629627
  CA        27.458755       25.050257       35.908054
  C         27.448956       24.105110       36.953072
  CB2       26.966364       26.342499       36.126690
  CD2       26.683685       27.217226       35.070755
  O2        27.241253       24.266884       38.153584
  OH        27.990623       22.901306       36.609505
  HD1       27.882605       25.340050       32.532658
  HB1       28.262777       23.681244       34.408688
  HB2       26.544682       26.567152       37.095280
  HD2       26.158672       28.150551       35.211060
  HO        28.127781       22.291708       37.338348
  S         22.280712       28.643803       32.246059
  CZ        21.765478       30.347538       31.917448
  CD1       21.121330       30.941494       33.009399
  CB1       20.467939       32.151543       32.746872
  CA        20.546818       32.791473       31.504145
  C         19.729799       33.901665       31.211977
  CB2       21.223524       32.190403       30.436029
  CD2       21.754227       30.910330       30.635569
  O2        19.649990       34.546082       30.168495
  OH        19.075798       34.488968       32.255009
  HD1       21.172571       30.538340       34.010036
  HB1       19.960827       32.555244       33.610760
  HB2       21.209648       32.723270       29.496716
  HD2       22.247259       30.433062       29.801569
  HO        18.517715       35.164574       31.862961
  S         30.208742       26.756596       31.684172
  CZ        31.981873       26.412731       31.802155
  CD1       32.351151       25.270561       32.522671
  CB1       33.719547       24.982399       32.590111
  CA        34.678261       25.757610       31.926756
  C         36.009300       25.295315       31.919508
  CB2       34.263496       26.915083       31.257151
  CD2       32.921825       27.313889       31.287889
  O2        36.884186       25.760090       31.192122
  OH        36.285419       24.057711       32.422180
  HD1       31.554029       24.657087       32.915958
  HB1       33.932384       24.012529       33.014984
  HB2       34.980484       27.511765       30.712757
  HD2       32.640915       28.232775       30.794769
  HO        37.220406       23.891783       32.281181
  S         29.611893       30.952393       29.628336
  CZ        28.931105       32.000660       30.937519
  CD1       28.928394       33.398098       30.851654
  CB1       28.405163       34.238136       31.841963
  CA        27.827934       33.642296       32.969791
  C         27.196377       34.367176       33.999954
  CB2       27.971106       32.262653       33.160301
  CD2       28.435356       31.444870       32.123066
  O2        26.716459       34.017464       35.076031
  OH        26.854536       35.643402       33.660843
  HD1       29.478788       33.807571       30.017454
  HB1       28.426357       35.300594       31.648964
  HB2       27.641829       31.835026       34.095840
  HD2       28.345058       30.384403       32.306778
  HO        26.306644       36.009567       34.358944
  S         30.047216       22.580002       31.631878
  CZ        30.549992       20.841312       31.651974
  CD1       30.179863       19.894751       32.614880
  CB1       30.548746       18.551533       32.474213
  CA        31.206953       18.143688       31.307777
  C         31.689663       16.833647       31.117462
  CB2       31.608585       19.103664       30.371151
  CD2       31.366688       20.467016       30.578171
  O2        32.358883       16.490215       30.145494
  OH        31.357176       15.892625       32.047256
  HD1       29.551426       20.115040       33.465179
  HB1       30.158014       17.783382       33.125168
  HB2       32.131535       18.880646       29.452868
  HD2       31.642967       21.169914       29.806118
  HO        31.732876       15.039236       31.818800
  S         33.161335       24.688358       28.819323
  CZ        33.919373       23.058369       28.607969
  CD1       34.535969       22.682314       27.408609
  CB1       35.158501       21.432791       27.302855
  CA        35.172802       20.548401       28.388096
  C         35.752686       19.264269       28.397120
  CB2       34.687969       20.985422       29.626652
  CD2       34.188972       22.288082       29.745523
  O2        35.729198       18.408365       29.278809
  OH        36.117023       18.939640       27.123384
  HD1       34.454971       23.379631       26.587866
  HB1       35.609047       21.190155       26.351761
  HB2       34.653175       20.329700       30.484116
  HD2       33.952717       22.616367       30.746941
  HO        36.442410       18.038710       27.187092
  S         27.684490       21.300846       18.068348
  CZ        29.376816       20.844704       17.616453
  CD1       29.641302       19.574238       17.091009
  CB1       30.949450       19.080418       17.020306
  CA        32.029594       19.903822       17.360029
  C         33.340843       19.392086       17.424751
  CB2       31.782421       21.219864       17.768768
  CD2       30.465565       21.665009       17.935608
  O2        34.353020       20.054457       17.642191
  OH        33.416031       18.030203       17.410894
  HD1       28.829353       18.906857       16.842381
  HB1       31.094675       18.054277       16.716320
  HB2       32.621082       21.779709       18.155653
  HD2       30.348904       22.519407       18.585880
  HO        34.344826       17.804356       17.321775
  S         26.476917       25.672180       16.861938
  CZ        27.763891       26.770451       16.218769
  CD1       29.070902       26.389080       16.544878
  CB1       30.186493       27.145130       16.165560
  CA        29.954214       28.369900       15.528320
  C         30.976620       29.290676       15.224643
  CB2       28.645657       28.799644       15.277204
  CD2       27.540363       27.994020       15.576132
  O2        30.873348       30.401993       14.710054
  OH        32.189171       28.820354       15.635797
  HD1       29.202812       25.509920       17.158157
  HB1       31.173115       26.712059       16.239470
  HB2       28.525448       29.753567       14.785254
  HD2       26.519371       28.307415       15.415560
  HO        32.746353       29.601837       15.656801
  S         26.409286       18.313635       21.548676
  CZ        26.385643       17.171022       20.145033
  CD1       26.258606       17.553436       18.804190
  CB1       26.026363       16.585835       17.819313
  CA        25.988054       15.219744       18.123520
  C         25.957077       14.229433       17.121593
  CB2       26.192703       14.839329       19.455288
  CD2       26.477066       15.803304       20.429996
  O2        25.911100       13.017570       17.321150
  OH        25.807207       14.619633       15.823178
  HD1       26.205723       18.594475       18.521444
  HB1       25.703686       16.951305       16.855572
  HB2       26.060204       13.791567       19.681400
  HD2       26.558804       15.534065       21.472740
  HO        26.250698       13.927312       15.327566
  S         30.539566       20.554550       21.640175
  CZ        31.550245       19.089388       21.311617
  CD1       32.664894       18.796436       22.106476
  CB1       33.548424       17.771713       21.746765
  CA        33.226006       16.978815       20.638819
  C         34.108471       15.987706       20.165026
  CB2       32.062569       17.245161       19.906929
  CD2       31.163034       18.261192       20.251324
  O2        33.933224       15.253574       19.195011
  OH        35.303501       15.925408       20.819750
  HD1       32.985966       19.464399       22.892073
  HB1       34.378418       17.628696       22.422886
  HB2       31.855497       16.570858       19.089060
  HD2       30.219479       18.404894       19.745863
  HO        35.742596       15.242176       20.307915
  S         25.680882       31.526451       30.438480
  CZ        24.727917       32.848602       31.225870
  CD1       24.215691       32.617126       32.508121
  CB1       23.436583       33.596710       33.135452
  CA        23.268175       34.875729       32.591431
  C         22.363970       35.769749       33.198662
  CB2       23.829325       35.125183       31.333208
  CD2       24.510284       34.107838       30.653925
  O2        22.163246       36.928917       32.842819
  OH        21.621922       35.372154       34.271942
  HD1       24.418566       31.663836       32.973454
  HB1       23.018463       33.326603       34.093941
  HB2       23.836138       36.029789       30.743176
  HD2       24.776342       34.359516       29.637886
  HO        20.928526       35.988205       34.519581
  S         26.817997       33.246376       26.202669
  CZ        28.460701       33.709328       26.805561
  CD1       28.756334       35.021397       27.194500
  CB1       30.057056       35.391098       27.557259
  CA        31.104805       34.463287       27.517284
  C         32.419704       34.804844       27.891352
  CB2       30.794952       33.157993       27.116779
  CD2       29.484491       32.754726       26.833561
  O2        33.396164       34.103493       28.146706
  OH        32.566811       36.149521       28.066887
  HD1       28.039803       35.829414       27.181049
  HB1       30.172253       36.361168       28.017893
  HB2       31.553488       32.397732       27.231331
  HD2       29.264050       31.769590       26.449654
  HO        33.472561       36.232632       28.373966
  S         31.746964       29.267981       27.099686
  CZ        33.298119       29.501995       28.002705
  CD1       34.392529       28.635414       27.895584
  CB1       35.601414       28.977749       28.513279
  CA        35.769329       30.118446       29.307528
  C         36.962788       30.277599       30.039581
  CB2       34.615452       30.874084       29.547916
  CD2       33.404430       30.550636       28.924236
  O2        37.106956       31.073753       30.964745
  OH        37.970512       29.393761       29.786713
  HD1       34.295120       27.762854       27.266582
  HB1       36.395210       28.248524       28.445396
  HB2       34.652321       31.715193       30.224447
  HD2       32.541946       31.153248       29.168091
  HO        38.746513       29.673866       30.277597
  S         33.268623       25.623037       24.563883
  CZ        34.519028       26.530659       23.620939
  CD1       34.423176       26.727850       22.238111
  CB1       35.289463       27.568260       21.528542
  CA        36.398994       28.180088       22.124256
  C         37.314388       29.019339       21.458435
  CB2       36.638233       27.806572       23.452229
  CD2       35.669983       27.101631       24.177332
  O2        38.199135       29.656513       22.025728
  OH        36.966778       29.372799       20.187664
  HD1       33.565678       26.282295       21.755730
  HB1       35.037796       27.770039       20.497776
  HB2       37.576084       28.024536       23.941566
  HD2       35.885448       26.974562       25.228020
  HO        37.719780       29.902454       19.915495
  S         27.766523       17.183399       25.207989
  CZ        28.263363       15.892838       24.040220
  CD1       27.568298       14.677711       24.058876
  CB1       27.912014       13.713055       23.104248
  CA        28.889742       13.998644       22.143761
  C         29.214764       13.002068       21.202192
  CB2       29.630993       15.185367       22.191668
  CD2       29.322334       16.147581       23.160629
  O2        29.849197       13.161019       20.161659
  OH        28.589113       11.795700       21.319561
  HD1       26.822868       14.514585       24.823158
  HB1       27.381346       12.772511       23.118130
  HB2       30.445038       15.444055       21.530727
  HD2       29.884979       17.063234       23.267490
  HO        28.839813       11.282450       20.547981
  S         23.169693       16.831009       26.063890
  CZ        22.659927       15.857872       27.502497
  CD1       23.440626       14.802866       27.990067
  CB1       23.106243       14.035849       29.112585
  CA        22.017868       14.450279       29.889669
  C         21.650101       13.686518       31.015226
  CB2       21.234383       15.520292       29.440887
  CD2       21.491341       16.148952       28.216587
  O2        20.710320       13.977818       31.751764
  OH        22.360065       12.580181       31.379320
  HD1       24.337711       14.538048       27.450045
  HB1       23.856428       13.306501       29.380486
  HB2       20.289009       15.780666       29.893599
  HD2       20.755825       16.891983       27.945621
  HO        22.028652       12.249626       32.217484
  S         31.486320       30.458580       23.278179
  CZ        32.931557       30.953264       24.249201
  CD1       33.912827       30.017138       24.597046
  CB1       34.941841       30.401398       25.465183
  CA        35.056576       31.715345       25.934944
  C         36.119766       32.169548       26.740534
  CB2       34.099678       32.647213       25.515120
  CD2       33.043144       32.283443       24.671562
  O2        36.251537       33.315445       27.165024
  OH        37.203514       31.357460       26.903894
  HD1       33.827049       29.001785       24.239002
  HB1       35.735722       29.689159       25.635462
  HB2       34.151207       33.660183       25.886276
  HD2       32.343246       33.070660       24.432974
  HO        37.884277       31.853474       27.364559
  S         27.298065       32.555328       23.028490
  CZ        27.610050       34.269253       23.519814
  CD1       28.913605       34.726524       23.747448
  CB1       29.124832       36.041107       24.180336
  CA        28.039865       36.863014       24.508245
  C         28.202322       38.088470       25.184555
  CB2       26.761986       36.473289       24.089510
  CD2       26.562458       35.197647       23.548138
  O2        27.348959       38.903576       25.527971
  OH        29.492237       38.281174       25.584030
  HD1       29.738659       34.035919       23.653433
  HB1       30.122240       36.445126       24.272261
  HB2       25.965445       37.196682       24.182915
  HD2       25.549660       34.848927       23.409910
  HO        29.434320       39.148293       25.991909
  S         23.917465       22.288931       17.608473
  CZ        24.946335       21.772102       16.211880
  CD1       25.247723       20.421486       15.999620
  CB1       26.085419       20.119247       14.919353
  CA        26.546299       21.115776       14.050667
  C         27.484495       20.917912       13.018171
  CB2       26.152952       22.447113       14.232067
  CD2       25.332150       22.777363       15.317088
  O2        28.158655       21.739594       12.401038
  OH        27.904846       19.630880       12.852633
  HD1       24.793873       19.671450       16.630411
  HB1       26.468363       19.120136       14.772476
  HB2       26.472851       23.228521       13.558643
  HD2       25.066824       23.808439       15.498510
  HO        28.633377       19.655628       12.227949
  S         21.864431       18.911230       20.166664
  CZ        22.537928       17.283857       20.584154
  CD1       22.467628       16.129036       19.795740
  CB1       23.083786       14.938125       20.198469
  CA        23.600149       14.813984       21.493895
  C         24.018002       13.591766       22.056988
  CB2       23.587254       15.950687       22.311152
  CD2       23.109066       17.186291       21.858677
  O2        24.426792       13.329403       23.185970
  OH        24.060450       12.516474       21.218815
  HD1       22.033119       16.187670       18.808706
  HB1       23.126255       14.119697       19.495018
  HB2       23.998894       15.988132       23.308962
  HD2       23.129770       18.040634       22.519081
  HO        24.523300       11.867709       21.754059
  S         23.745880       28.653059       17.791536
  CZ        23.509136       27.196869       16.742842
  CD1       23.701189       27.286030       15.358872
  CB1       23.301037       26.207506       14.560835
  CA        22.786297       25.010746       15.073742
  C         22.393192       23.895386       14.307529
  CB2       22.596851       24.971367       16.460409
  CD2       22.927616       26.047867       17.292229
  O2        21.866665       22.862719       14.716159
  OH        22.649317       23.953382       12.968992
  HD1       23.981073       28.215328       14.884978
  HB1       23.350731       26.239964       13.482417
  HB2       22.108986       24.084267       16.836651
  HD2       22.830860       25.885582       18.355616
  HO        22.687590       23.064482       12.608447
  S         28.328804       29.452339       18.535896
  CZ        28.980232       31.108231       18.867300
  CD1       29.536703       31.779699       17.772064
  CB1       30.182135       32.994347       18.033037
  CA        30.253351       33.499744       19.336721
  C         31.107204       34.592766       19.584944
  CB2       29.556015       32.889397       20.386141
  CD2       28.930191       31.658825       20.153543
  O2        31.589605       34.939667       20.660786
  OH        31.556412       35.281788       18.496820
  HD1       29.577988       31.336889       16.787863
  HB1       30.759010       33.366093       17.199097
  HB2       29.664366       33.239204       21.402180
  HD2       28.641703       30.994358       20.954594
  HO        32.081703       36.017414       18.820112
  S         20.085974       26.876904       18.761795
  CZ        18.283960       26.744534       18.654877
  CD1       17.461143       27.807438       19.046410
  CB1       16.081406       27.766689       18.812405
  CA        15.525414       26.584995       18.307816
  C         14.122124       26.466045       18.262522
  CB2       16.317612       25.539816       17.817745
  CD2       17.704065       25.712168       17.907841
  O2        13.536016       25.566113       17.664927
  OH        13.385784       27.402710       18.926632
  HD1       17.955671       28.672516       19.462984
  HB1       15.435236       28.558773       19.161009
  HB2       15.882456       24.710140       17.280405
  HD2       18.357609       24.947926       17.513802
  HO        12.468672       27.271746       18.674929
  S         20.944916       30.993994       20.877613
  CZ        21.517830       32.239124       19.695393
  CD1       21.898773       31.872089       18.399132
  CB1       22.399235       32.772606       17.451136
  CA        22.615347       34.090134       17.872532
  C         23.329792       35.035686       17.110334
  CB2       22.218248       34.470795       19.159985
  CD2       21.562019       33.596676       20.034843
  O2        23.678154       36.138287       17.526777
  OH        23.785950       34.705330       15.868015
  HD1       21.941795       30.818295       18.166492
  HB1       22.737246       32.397903       16.496254
  HB2       22.439365       35.471725       19.500145
  HD2       21.233883       33.988243       20.986404
  HO        24.492489       35.307789       15.624174
  S         20.424534       22.754242       18.729340
  CZ        19.647633       21.127806       18.564125
  CD1       19.843460       20.490585       17.332993
  CB1       19.346222       19.182310       17.297647
  CA        18.617828       18.567146       18.322905
  C         18.018318       17.297623       18.203236
  CB2       18.429453       19.223217       19.545277
  CD2       18.941826       20.524408       19.611910
  O2        17.423506       16.675303       19.080408
  OH        18.193289       16.622772       17.030832
  HD1       20.438654       20.936277       16.549700
  HB1       19.493294       18.627390       16.382830
  HB2       17.917923       18.749493       20.370129
  HD2       18.878078       21.039238       20.559185
  HO        17.638206       15.854211       17.181807
  S         17.381466       24.825781       21.650152
  CZ        16.385473       23.418003       22.200108
  CD1       15.474855       23.613586       23.245430
  CB1       14.641620       22.557026       23.632168
  CA        14.662338       21.317532       22.981415
  C         13.819414       20.289881       23.449451
  CB2       15.527584       21.133158       21.896236
  CD2       16.404074       22.172287       21.561337
  O2        13.502150       19.216236       22.942276
  OH        13.086702       20.526331       24.575455
  HD1       15.427938       24.617229       23.641651
  HB1       13.863707       22.785244       24.345833
  HB2       15.670203       20.159115       21.451895
  HD2       17.143427       21.979275       20.798056
  HO        12.631787       19.707716       24.786495
  S         23.967152       18.185614       29.394835
  CZ        23.565563       17.423653       30.986851
  CD1       24.445889       16.594028       31.691841
  CB1       24.102287       15.994417       32.909504
  CA        22.865660       16.228382       33.523064
  C         22.405819       15.614034       34.705029
  CB2       22.050264       17.159845       32.868912
  CD2       22.405586       17.799213       31.675081
  O2        21.335682       15.681961       35.305801
  OH        23.246746       14.668646       35.214783
  HD1       25.376642       16.403488       31.178108
  HB1       24.870892       15.382290       33.358013
  HB2       21.147594       17.496067       33.357452
  HD2       21.713112       18.484013       31.208115
  HO        22.937363       14.245457       36.019028
  S         19.993317       20.552742       28.741287
  CZ        19.060036       19.017044       28.957357
  CD1       18.408594       18.525452       27.819845
  CB1       17.628094       17.368095       27.926361
  CA        17.515083       16.776869       29.190369
  C         16.802813       15.580198       29.404797
  CB2       18.263058       17.192696       30.298355
  CD2       19.059608       18.338079       30.181684
  O2        16.737591       14.865881       30.402777
  OH        16.030922       15.147278       28.366875
  HD1       18.314743       19.156891       26.948715
  HB1       17.136734       16.994631       27.040079
  HB2       18.181812       16.688042       31.249737
  HD2       19.557125       18.859257       30.986198
  HO        15.546466       14.427924       28.778511
  S         24.845991       31.748960       20.144470
  CZ        25.810270       33.104301       19.430519
  CD1       26.253620       33.060902       18.103149
  CB1       27.047726       34.087101       17.577173
  CA        27.315102       35.260868       18.292202
  C         28.034685       36.340019       17.741234
  CB2       26.786203       35.309063       19.587751
  CD2       26.016075       34.285641       20.153322
  O2        28.208393       37.492558       18.131399
  OH        28.427578       36.202831       16.442162
  HD1       26.033707       32.119781       17.620987
  HB1       27.436581       33.982269       16.574957
  HB2       26.916267       36.157711       20.243137
  HD2       25.426569       34.389988       21.052301
  HO        28.932880       36.990448       16.227758
  S         23.387262       33.129810       24.388426
  CZ        21.803740       33.810669       23.836014
  CD1       20.695515       32.979092       23.634758
  CB1       19.514194       33.531269       23.125156
  CA        19.454544       34.890633       22.795412
  C         18.265545       35.538742       22.405947
  CB2       20.575964       35.714397       22.950228
  CD2       21.754761       35.159004       23.462173
  O2        18.085735       36.742062       22.579746
  OH        17.159636       34.758423       22.236769
  HD1       20.705910       31.922018       23.856010
  HB1       18.607822       32.944511       23.099348
  HB2       20.562428       36.780998       22.780979
  HD2       22.641466       35.747952       23.644800
  HO        16.366558       35.293411       22.316898
  S         18.861305       29.489796       23.555468
  CZ        17.400129       29.757936       22.521364
  CD1       16.136003       29.213291       22.777420
  CB1       15.011996       29.413105       21.966970
  CA        15.181193       30.285416       20.885025
  C         14.108379       30.713505       20.078001
  CB2       16.406672       30.910603       20.625221
  CD2       17.520885       30.612190       21.418707
  O2        14.042213       31.498032       19.134251
  OH        12.882724       30.188538       20.365658
  HD1       16.048080       28.541086       23.618187
  HB1       14.074851       28.937859       22.216740
  HB2       16.451885       31.642166       19.831976
  HD2       18.415619       31.200218       21.276720
  HO        12.281586       30.493162       19.681953
  S         17.124493       25.609495       25.590157
  CZ        15.948300       26.369219       26.737135
  CD1       16.255421       26.494781       28.097271
  CB1       15.368052       27.119728       28.981628
  CA        14.123695       27.566280       28.520908
  C         13.162916       28.182507       29.347092
  CB2       13.755629       27.243498       27.209259
  CD2       14.643066       26.640738       26.309692
  O2        12.108779       28.697540       28.980980
  OH        13.705502       28.721848       30.476362
  HD1       17.149693       26.064053       28.522932
  HB1       15.599055       27.129482       30.036610
  HB2       12.736601       27.413637       26.894505
  HD2       14.359943       26.439722       25.287018
  HO        13.110697       29.381062       30.841385
  S         18.800236       30.351145       27.005753
  CZ        17.293159       30.863131       26.143913
  CD1       17.326111       32.059513       25.417463
  CB1       16.225136       32.432762       24.637310
  CA        15.029963       31.713495       24.757511
  C         13.883484       31.981680       23.983402
  CB2       14.937250       30.583179       25.578482
  CD2       16.082602       30.171215       26.270266
  O2        12.808561       31.391773       23.898888
  OH        13.831038       33.064053       23.154934
  HD1       18.222641       32.651470       25.306644
  HB1       16.344687       33.327106       24.043716
  HB2       14.059595       29.968826       25.715538
  HD2       15.945163       29.297493       26.890078
  HO        12.965797       33.112160       22.741833
  S         23.011250       32.399059       27.406433
  CZ        22.727928       34.148945       27.040722
  CD1       21.427324       34.659611       27.128389
  CB1       21.267517       36.039562       26.954380
  CA        22.336084       36.943604       26.921988
  C         22.198853       38.327248       26.693478
  CB2       23.621826       36.392590       26.980524
  CD2       23.828390       35.012669       27.095585
  O2        23.074434       39.176918       26.841763
  OH        20.931038       38.784454       26.483156
  HD1       20.587345       33.986156       27.214014
  HB1       20.241156       36.369820       26.891108
  HB2       24.536764       36.948845       27.121773
  HD2       24.803772       34.600212       27.307568
  HO        20.909466       39.719120       26.701221
  S         31.402246       24.835672       19.476620
  CZ        31.864471       26.585531       19.456268
  CD1       32.873802       27.019817       18.588720
  CB1       33.255394       28.362885       18.691795
  CA        32.570107       29.307384       19.465399
  C         32.936947       30.667564       19.494593
  CB2       31.541346       28.799213       20.267628
  CD2       31.185452       27.446476       20.326725
  O2        32.377827       31.630096       20.015640
  OH        34.090195       30.968361       18.831148
  HD1       33.314690       26.243668       17.980753
  HB1       34.139675       28.670124       18.153187
  HB2       30.950403       29.382219       20.958534
  HD2       30.465675       27.019312       21.009264
  HO        34.185822       31.917706       18.937126
  S         33.616051       22.573620       22.923378
  CZ        34.825817       21.386162       22.288790
  CD1       34.904369       21.015570       20.940956
  CB1       35.887856       20.131580       20.481167
  CA        36.728439       19.517443       21.417273
  C         37.648369       18.519428       21.039089
  CB2       36.653957       19.829441       22.780041
  CD2       35.604164       20.657135       23.195894
  O2        38.430103       17.891972       21.750166
  OH        37.589157       18.009918       19.775211
  HD1       34.348042       21.501131       20.152802
  HB1       35.852932       19.769941       19.464102
  HB2       37.282173       19.267538       23.455353
  HD2       35.607712       21.028748       24.209955
  HO        38.194935       17.265976       19.809700
  S         31.812634       20.757477       26.825710
  CZ        31.322689       19.070501       26.389526
  CD1       30.429520       18.331415       27.174465
  CB1       30.201866       16.969267       26.944664
  CA        30.971622       16.303545       25.983191
  C         30.855864       14.901032       25.912409
  CB2       31.909729       17.041355       25.251257
  CD2       32.142315       18.404415       25.470482
  O2        31.467514       14.136390       25.169621
  OH        29.985903       14.365948       26.816525
  HD1       29.812370       18.719086       27.971497
  HB1       29.635889       16.380482       27.651402
  HB2       32.562107       16.456594       24.619667
  HD2       32.902817       18.889793       24.876778
  HO        29.839239       13.462268       26.527649
  S         19.370783       24.939404       30.828608
  CZ        18.696602       26.616919       30.916216
  CD1       17.717464       26.929604       31.866814
  CB1       17.241343       28.240009       31.994287
  CA        17.638498       29.253353       31.113642
  C         17.208242       30.589916       31.231750
  CB2       18.574850       28.923698       30.126364
  CD2       19.117876       27.635363       30.052832
  O2        17.687750       31.522221       30.590345
  OH        16.397209       30.851826       32.296745
  HD1       17.210953       26.098755       32.335430
  HB1       16.480747       28.465025       32.727314
  HB2       19.086262       29.749229       29.653692
  HD2       19.948606       27.485748       29.379065
  HO        16.172924       31.781490       32.212883
  S         17.121841       22.696980       27.403820
  CZ        16.254314       21.300629       28.161392
  CD1       15.714199       20.270313       27.382339
  CB1       14.935368       19.255192       27.950727
  CA        14.651558       19.235401       29.321566
  C         13.948022       18.204584       29.975679
  CB2       15.213118       20.225031       30.137287
  CD2       15.963390       21.238846       29.529507
  O2        13.595757       18.048496       31.142752
  OH        13.684669       17.196085       29.095833
  HD1       15.880487       20.256229       26.315277
  HB1       14.489233       18.506712       27.312603
  HB2       15.034271       20.339657       31.196217
  HD2       16.297121       22.012836       30.204815
  HO        13.310622       16.551109       29.700563
  S         18.731556       20.826843       23.442078
  CZ        18.920267       19.050772       23.735592
  CD1       20.166992       18.462177       23.979172
  CB1       20.142429       17.070528       24.130295
  CA        18.976713       16.297050       24.074724
  C         19.008532       14.898988       24.248039
  CB2       17.745277       16.918587       23.834969
  CD2       17.746210       18.299486       23.604231
  O2        18.069838       14.109698       24.328564
  OH        20.229713       14.300070       24.351315
  HD1       21.075539       19.034763       24.093897
  HB1       21.088654       16.601746       24.356983
  HB2       16.829079       16.347794       23.870537
  HD2       16.825691       18.861019       23.542793
  HO        20.069946       13.353543       24.338438
  Au        26.429007       25.016928       29.383821
  Au        25.687260       24.926945       26.530796
  Au        25.881880       22.497028       27.931271
  Au        26.684479       24.293781       21.728355
  Au        25.868605       27.035332       21.961296
  Au        27.376732       26.893242       27.463758
  Au        28.314840       24.336550       27.392273
  Au        25.102459       22.623167       25.216385
  Au        23.016546       24.261780       25.811386
  Au        26.773893       26.989801       24.689564
  Au        25.398426       22.983320       30.866447
  Au        24.391384       25.763454       31.084635
  Au        27.002407       27.686689       30.083702
  Au        29.224533       25.672600       29.707327
  Au        28.193401       22.853195       30.038021
  Au        26.890575       21.893663       23.102894
  Au        28.635817       26.300690       22.718851
  Au        25.690348       29.088871       26.789314
  Au        29.416513       26.318874       25.562393
  Au        27.884581       21.901134       25.967403
  Au        25.695398       19.957047       26.562710
  Au        21.112698       23.361712       27.970419
  Au        22.799446       28.998611       27.406124
  Au        28.480949       29.058828       25.658625
  Au        30.271542       23.515070       25.215492
  Au        25.117516       20.358049       29.488792
  Au        27.771477       22.025888       20.417465
  Au        21.798309       24.786966       30.460482
  Au        22.556137       27.590044       30.040312
  Au        24.749916       29.516434       29.368534
  Au        27.751368       29.818077       28.486675
  Au        30.005600       27.852098       28.106941
  Au        31.344797       24.960888       27.183006
  Au        30.191029       22.264082       27.899101
  Au        27.885727       20.450817       28.391001
  Au        22.908192       19.264244       25.813599
  Au        20.483967       21.115658       26.397366
  Au        31.216137       25.286665       23.250183
  Au        30.447582       28.251682       23.597973
  Au        26.680206       31.138355       24.942142
  Au        23.921429       25.079653       21.052153
  Au        24.865198       25.177366       23.804266
  Au        24.238813       22.687462       22.394005
  Au        23.773327       24.280443       28.612272
  Au        24.653435       26.863167       28.339794
  Au        23.096025       27.125090       22.923271
  Au        22.141090       24.606449       23.134239
  Au        27.513330       24.364521       24.546373
  Au        23.952284       27.034100       25.614098
  Au        25.214211       22.984259       19.579916
  Au        26.047276       25.876396       19.275509
  Au        23.836468       27.766485       20.084436
  Au        21.161745       25.792252       20.689974
  Au        22.176498       22.927982       20.447491
  Au        23.300358       21.658247       27.297955
  Au        21.902868       26.097307       27.656769
  Au        25.040169       29.125195       23.733332
  Au        21.077847       26.471136       24.953228
  Au        22.360409       21.869587       24.444838
  Au        24.728985       19.974140       23.817146
  Au        29.308641       23.433006       22.470951
  Au        27.899864       29.112137       22.850769
  Au        22.068233       29.116306       24.728390
  Au        20.319176       23.680500       25.145903
  Au        25.280684       20.403158       20.906967
  Au        22.777752       21.952412       30.075298
  Au        28.981649       24.709501       19.896599
  Au        28.070459       27.641167       20.180445
  Au        25.823441       29.690058       21.070318
  Au        22.871799       29.766945       21.790356
  Au        20.423576       27.950062       22.441847
  Au        19.377745       25.294144       23.009245
  Au        20.350492       22.433615       22.520693
  Au        22.355413       20.445395       22.025938
  Au        27.459766       19.517281       24.493496
  Au        29.926762       21.062351       23.967884
  Au        19.122864       25.450476       27.015934
  Au        19.952206       28.181789       26.869698
  Au        23.921410       31.039112       25.569656
  Au        27.195457       20.398602       31.679707
  Au        23.086853       23.100452       32.730240
  Au        24.630030       28.449627       32.358311
  Au        29.816034       28.895229       30.766758
  Au        31.432846       23.774721       30.141140
  Au        25.418213       17.188471       25.442564
  Au        29.363277       31.480274       23.414202
  Au        28.404894       19.555460       21.760998
  Au        32.282314       27.341812       25.845537
  Au        26.145525       32.304241       28.259315
  Au        23.040026       20.535038       18.921322
  Au        27.232800       23.578285       17.645437
  Au        26.007471       29.187534       18.202856
  Au        20.676298       28.890455       19.841949
  Au        19.051046       23.776484       20.353582
  Au        20.900126       31.428169       26.993979
  Au        22.043106       19.383152       28.736372
  Au        18.088587       27.480972       24.523521
  Au        24.155792       32.217335       22.352161
  Au        32.243530       23.571934       21.283497
  Au        32.500645       21.945354       24.906010
  Au        18.457411       23.553490       29.150921
  Au        17.824783       22.048407       25.246292
762
 generated by VMD
  S         26.560665       21.930599       32.830608
  CZ        25.540087       21.576839       34.282993
  CD1       25.127411       22.650536       35.081081
  CB1       24.187790       22.352455       36.075241
  CA        23.752260       21.065010       36.411358
  C         22.871439       20.823538       37.484375
  CB2       24.220514       20.042818       35.577076
  CD2       25.115164       20.264679       34.523285
  O2        22.444574       19.712360       37.790348
  OH        22.467384       21.871260       38.258739
  HD1       25.382778       23.682575       34.891056
  HB1       23.884499       23.215729       36.649044
  HB2       23.951389       19.041039       35.877853
  HD2       25.468847       19.471802       33.880875
  HO        22.171242       21.581526       39.124748
  S         28.592773       18.732861       30.029293
  CZ        28.010109       17.020176       30.088753
  CD1       26.990328       16.692627       29.187134
  CB1       26.519335       15.386586       29.006660
  CA        27.059916       14.353907       29.782255
  C         26.716022       12.999496       29.601051
  CB2       28.077351       14.662622       30.693138
  CD2       28.520329       15.978529       30.872856
  O2        27.383633       12.011488       29.898851
  OH        25.565361       12.798839       28.896551
  HD1       26.680080       17.508757       28.551414
  HB1       25.730301       15.195436       28.294363
  HB2       28.589077       13.950434       31.323544
  HD2       29.320328       16.263105       31.540310
  HO        25.526138       11.856365       28.718204
  S         24.251842       25.547215       33.456467
  CZ        23.077633       26.551758       34.398964
  CD1       23.515703       27.632753       35.173332
  CB1       22.606396       28.504471       35.784359
  CA        21.243856       28.198254       35.684998
  C         20.337814       29.002388       36.404671
  CB2       20.843248       27.027908       35.029274
  CD2       21.730553       26.171808       34.366039
  O2        19.110331       28.941765       36.392426
  OH        20.832485       30.157627       36.935066
  HD1       24.562054       27.757824       35.409866
  HB1       23.007401       29.291279       36.406128
  HB2       19.820154       26.709444       35.164673
  HD2       21.398489       25.308117       33.809063
  HO        20.102884       30.620560       37.353386
  S         22.518711       21.336689       32.288277
  CZ        20.793858       20.859823       32.559868
  CD1       19.854332       21.239723       31.593876
  CB1       18.497950       20.986546       31.831114
  CA        18.039322       20.361900       32.997177
  C         16.667585       20.217306       33.285259
  CB2       18.979223       20.007496       33.972469
  CD2       20.338068       20.243006       33.731186
  O2        16.126549       19.555656       34.168476
  OH        15.765872       20.990431       32.614578
  HD1       20.143450       21.787348       30.709002
  HB1       17.870489       21.392159       31.051188
  HB2       18.630819       19.502224       34.861179
  HD2       21.003613       20.030001       34.554695
  HO        14.942456       20.981730       33.108067
  S         26.693626       28.442209       32.619179
  CZ        27.320152       27.137432       33.706005
  CD1       27.638744       25.893707       33.147682
  CB1       28.209345       24.904121       33.957130
  CA        28.537331       25.191338       35.287552
  C         29.229774       24.223154       36.041576
  CB2       28.001884       26.327009       35.906948
  CD2       27.455568       27.321815       35.087215
  O2        29.579393       24.306658       37.216866
  OH        29.682512       23.172169       35.299267
  HD1       27.556980       25.689180       32.090370
  HB1       28.378641       23.977371       33.429008
  HB2       28.104517       26.496101       36.968697
  HD2       27.135050       28.219660       35.594734
  HO        30.181124       22.516556       35.792404
  S         22.032879       28.853897       32.134529
  CZ        21.375397       30.535793       32.011642
  CD1       20.662426       31.143454       33.052059
  CB1       20.133530       32.416786       32.809280
  CA        20.361689       33.055714       31.584618
  C         19.981903       34.405170       31.442818
  CB2       21.117867       32.461769       30.567026
  CD2       21.588118       31.159843       30.776585
  O2        20.183674       35.104813       30.452721
  OH        19.475019       35.029949       32.544312
  HD1       20.503960       30.646652       33.997841
  HB1       19.480350       32.811035       33.573715
  HB2       21.332905       32.923820       29.614819
  HD2       22.262232       30.786894       30.019680
  HO        19.339087       35.916256       32.201420
  S         30.266932       26.556749       31.752680
  CZ        32.031303       26.295097       32.060627
  CD1       32.407288       25.069387       32.623169
  CB1       33.757687       24.807709       32.884071
  CA        34.749695       25.687866       32.435318
  C         36.119663       25.380070       32.553055
  CB2       34.394455       26.889969       31.811695
  CD2       33.034454       27.205429       31.706810
  O2        37.052254       26.161364       32.378799
  OH        36.438324       24.250257       33.247696
  HD1       31.711920       24.253740       32.756084
  HB1       33.958477       23.861729       33.364986
  HB2       35.135403       27.593357       31.461401
  HD2       32.772690       28.127148       31.208422
  HO        37.384403       24.097713       33.190460
  S         29.260967       30.811478       30.007908
  CZ        28.533081       31.901789       31.256027
  CD1       28.209620       33.237251       30.987394
  CB1       27.431751       34.044224       31.826397
  CA        27.060156       33.572815       33.091282
  C         26.331701       34.322678       34.036083
  CB2       27.403500       32.250450       33.397415
  CD2       28.234003       31.494177       32.561649
  O2        25.989395       33.891823       35.135075
  OH        26.075411       35.617012       33.690155
  HD1       28.573301       33.692436       30.077969
  HB1       27.136967       35.013935       31.453190
  HB2       26.958244       31.723381       34.228348
  HD2       28.400717       30.495558       32.937790
  HO        25.825195       36.143028       34.453247
  S         29.777224       22.610058       31.597019
  CZ        30.360218       20.953682       32.036213
  CD1       30.074959       20.303230       33.242779
  CB1       30.567617       19.002712       33.404606
  CA        31.267376       18.293303       32.421055
  C         31.707527       16.960888       32.549782
  CB2       31.560368       19.003284       31.250429
  CD2       31.186085       20.342245       31.085247
  O2        32.349991       16.377127       31.679688
  OH        31.172764       16.265776       33.594536
  HD1       29.480045       20.820486       33.981071
  HB1       30.310068       18.487768       34.318409
  HB2       31.982172       18.493891       30.396545
  HD2       31.443611       20.775402       30.129969
  HO        31.669800       15.446066       33.543243
  S         33.008644       24.846912       28.993526
  CZ        34.113243       23.469196       28.595964
  CD1       34.869423       23.525810       27.419024
  CB1       35.637405       22.432020       27.001900
  CA        35.530937       21.206091       27.669724
  C         36.237244       20.069359       27.228634
  CB2       34.763813       21.177486       28.840599
  CD2       34.062401       22.282646       29.337404
  O2        36.149376       18.904989       27.612173
  OH        37.101639       20.163918       26.177677
  HD1       34.962887       24.439945       26.851475
  HB1       36.263252       22.472546       26.122593
  HB2       34.742207       20.328350       29.507687
  HD2       33.438332       22.194077       30.214460
  HO        37.483479       19.292480       26.049561
  S         27.811829       20.987717       18.027391
  CZ        29.519491       20.649433       17.531765
  CD1       29.781841       19.758566       16.484093
  CB1       31.096584       19.315510       16.296360
  CA        32.156784       19.894724       17.003927
  C         33.485027       19.540894       16.693996
  CB2       31.877304       20.883724       17.954676
  CD2       30.559872       21.260590       18.241831
  O2        34.506630       20.139105       17.024176
  OH        33.678520       18.858727       15.528757
  HD1       28.964308       19.271641       15.973215
  HB1       31.269459       18.630030       15.479847
  HB2       32.709972       21.466927       18.319349
  HD2       30.247049       21.980314       18.983850
  HO        34.614319       18.646708       15.497885
  S         26.614916       25.434742       17.098995
  CZ        27.587040       26.641214       16.163256
  CD1       28.975660       26.465876       16.196297
  CB1       29.815065       27.403847       15.583367
  CA        29.251293       28.480074       14.887705
  C         30.092638       29.443647       14.296918
  CB2       27.865114       28.587694       14.723396
  CD2       27.043152       27.708586       15.438660
  O2        29.686306       30.414217       13.661809
  OH        31.427761       29.166592       14.262194
  HD1       29.387184       25.622255       16.730524
  HB1       30.883005       27.372475       15.741350
  HB2       27.400415       29.436039       14.242983
  HD2       25.980759       27.798313       15.266274
  HO        31.797707       29.798931       13.641802
  S         26.507366       18.254910       21.221247
  CZ        26.678604       17.171545       19.781384
  CD1       26.508972       17.777119       18.530546
  CB1       26.591331       17.004749       17.365747
  CA        26.707306       15.612636       17.459103
  C         26.726740       14.817446       16.296028
  CB2       26.815510       14.988998       18.707901
  CD2       26.704119       15.774044       19.861755
  O2        26.777161       13.589483       16.305271
  OH        26.995125       15.459347       15.122786
  HD1       26.315859       18.838703       18.483652
  HB1       26.390726       17.425093       16.391310
  HB2       26.903904       13.916468       18.799173
  HD2       26.660172       15.281151       20.821741
  HO        27.116291       14.786930       14.448422
  S         30.690241       20.383108       21.630833
  CZ        31.824684       19.030300       22.029812
  CD1       32.003136       18.624533       23.357847
  CB1       32.658539       17.408495       23.585476
  CA        33.314281       16.733807       22.548666
  C         33.999798       15.506602       22.646210
  CB2       33.159634       17.217607       21.243996
  CD2       32.393871       18.351126       20.945892
  O2        34.428314       14.740888       21.785633
  OH        34.210663       15.078794       23.924137
  HD1       31.560688       19.093801       24.224157
  HB1       32.778046       17.029419       24.589714
  HB2       33.500793       16.586617       20.436569
  HD2       32.256115       18.620583       19.909122
  HO        34.698151       14.261915       23.795025
  S         25.500925       31.592150       30.433426
  CZ        24.423004       32.816425       31.217909
  CD1       23.932283       32.428658       32.470459
  CB1       23.217947       33.381187       33.206966
  CA        23.090214       34.702152       32.761093
  C         22.463932       35.660255       33.582767
  CB2       23.533134       35.086456       31.489796
  CD2       24.190369       34.109024       30.733009
  O2        22.243387       36.832115       33.285145
  OH        22.039211       35.238159       34.808319
  HD1       24.022005       31.405270       32.803722
  HB1       22.865723       33.062374       34.176876
  HB2       23.294142       36.106384       31.227013
  HD2       24.624264       34.334179       29.769958
  HO        21.710857       36.056171       35.188641
  S         26.865631       33.147907       26.204226
  CZ        28.399858       33.720089       26.975573
  CD1       28.615662       35.047928       27.363359
  CB1       29.869865       35.458973       27.830351
  CA        30.904045       34.524986       27.965212
  C         32.151939       34.984200       28.431297
  CB2       30.695305       33.189568       27.600325
  CD2       29.426426       32.787434       27.166393
  O2        33.092800       34.231514       28.673574
  OH        32.365028       36.249649       28.893623
  HD1       27.800161       35.756027       27.366383
  HB1       30.017662       36.473358       28.170355
  HB2       31.494728       32.468609       27.687344
  HD2       29.300724       31.761883       26.851931
  HO        33.324211       36.238449       28.931751
  S         31.680790       29.168711       27.076933
  CZ        32.915703       29.480040       28.363104
  CD1       34.126431       28.791996       28.218933
  CB1       35.179153       29.137234       29.074915
  CA        34.927944       30.021519       30.130920
  C         35.930740       30.219444       31.100868
  CB2       33.699993       30.671368       30.304281
  CD2       32.708794       30.463753       29.337585
  O2        35.889000       30.897461       32.125153
  OH        37.146141       29.678375       30.799725
  HD1       34.305340       28.148739       27.370012
  HB1       36.142849       28.662033       28.965584
  HB2       33.419678       31.286047       31.146957
  HD2       31.781345       31.012432       29.409941
  HO        37.829411       29.746552       31.470612
  S         33.286331       25.595490       24.466011
  CZ        34.653191       26.161650       23.423260
  CD1       34.281586       26.743317       22.205215
  CB1       35.267719       27.114275       21.283274
  CA        36.621494       27.050207       21.634361
  C         37.653278       27.358349       20.725609
  CB2       36.956043       26.459963       22.859011
  CD2       35.997360       26.081413       23.806467
  O2        38.862476       27.338406       20.944510
  OH        37.252537       28.033913       19.610460
  HD1       33.235214       26.719446       21.938831
  HB1       34.993252       27.450850       20.294422
  HB2       37.976959       26.230492       23.126413
  HD2       36.254883       25.686378       24.778091
  HO        38.022545       28.128479       19.044992
  S         27.441320       16.815739       24.762226
  CZ        28.250359       15.656050       23.632164
  CD1       27.832302       14.330853       23.460690
  CB1       28.502087       13.527303       22.530155
  CA        29.622383       13.942421       21.800179
  C         30.206131       13.054144       20.875095
  CB2       30.001440       15.278636       21.976507
  CD2       29.271029       16.139427       22.804605
  O2        31.111683       13.341836       20.095484
  OH        29.652624       11.814046       20.746975
  HD1       27.076813       13.826948       24.045362
  HB1       28.177862       12.497674       22.494835
  HB2       30.878420       15.608592       21.439335
  HD2       29.591330       17.165564       22.909357
  HO        30.196815       11.329408       20.122013
  S         22.753532       16.947458       25.161001
  CZ        22.169695       16.181675       26.693630
  CD1       22.906494       15.167025       27.316343
  CB1       22.653107       14.823452       28.649708
  CA        21.604984       15.435071       29.347937
  C         21.194492       15.016640       30.629282
  CB2       20.864992       16.455606       28.738789
  CD2       21.099184       16.754072       27.391129
  O2        20.192795       15.359754       31.253304
  OH        21.991396       14.062053       31.189890
  HD1       23.740179       14.621449       26.899488
  HB1       23.142632       13.960629       29.076775
  HB2       20.174353       17.058537       29.309721
  HD2       20.559959       17.586927       26.964453
  HO        21.483496       13.618986       31.873508
  S         31.630289       30.482531       23.413813
  CZ        32.948658       30.888271       24.585779
  CD1       33.895691       29.874876       24.776192
  CB1       35.114471       30.137283       25.413235
  CA        35.248116       31.349903       26.100143
  C         36.381382       31.643387       26.884403
  CB2       34.259830       32.334972       25.985786
  CD2       33.132893       32.143734       25.177366
  O2        36.669094       32.719803       27.403128
  OH        37.415802       30.756636       26.949562
  HD1       33.733707       28.966703       24.214558
  HB1       35.926582       29.425510       25.395124
  HB2       34.473587       33.282440       26.458082
  HD2       32.394775       32.884174       24.906462
  HO        38.043530       31.171225       27.545950
  S         27.493233       32.730927       23.350298
  CZ        28.008471       34.419025       23.751587
  CD1       29.341452       34.638142       24.119341
  CB1       29.759308       35.927826       24.468864
  CA        28.912247       37.012413       24.211533
  C         29.332315       38.348343       24.367062
  CB2       27.603195       36.833309       23.748524
  CD2       27.168430       35.518917       23.540203
  O2        28.634377       39.341679       24.175625
  OH        30.547279       38.506107       24.966650
  HD1       30.014847       33.797016       24.193441
  HB1       30.775639       36.029312       24.819885
  HB2       26.938881       37.614960       23.410681
  HD2       26.145060       35.451042       23.201752
  HO        30.662529       39.435291       25.178642
  S         24.004589       22.103136       17.495546
  CZ        25.002934       21.575872       16.080770
  CD1       25.467640       20.262814       15.939092
  CB1       26.247587       19.866096       14.846180
  CA        26.684942       20.798470       13.897677
  C         27.593098       20.385904       12.902344
  CB2       26.250038       22.117235       14.076498
  CD2       25.427801       22.518118       15.136409
  O2        27.952599       21.028196       11.918059
  OH        27.902454       19.061779       12.794400
  HD1       24.917820       19.521919       16.500559
  HB1       26.407297       18.805458       14.719521
  HB2       26.612858       22.873253       13.395849
  HD2       25.034025       23.516415       15.258164
  HO        28.455849       18.925522       12.021866
  S         22.063978       18.758650       20.189434
  CZ        22.788380       17.135199       20.530079
  CD1       22.833546       16.086987       19.603025
  CB1       23.282265       14.813759       19.974127
  CA        23.822151       14.568552       21.242437
  C         24.224863       13.282294       21.653395
  CB2       23.850800       15.630838       22.153990
  CD2       23.373608       16.892405       21.778584
  O2        24.645903       13.065020       22.787445
  OH        24.154978       12.306790       20.702543
  HD1       22.469490       16.338270       18.617723
  HB1       23.215609       14.004793       19.261654
  HB2       24.319637       15.471058       23.113773
  HD2       23.381212       17.672180       22.525835
  HO        24.535805       11.522809       21.104975
  S         23.747822       28.665028       17.893150
  CZ        23.297989       27.202404       16.926392
  CD1       23.263348       27.210550       15.526785
  CB1       22.837929       26.105839       14.779271
  CA        22.401848       24.971443       15.474420
  C         21.920853       23.813175       14.832035
  CB2       22.430525       24.936539       16.873777
  CD2       22.966738       26.014242       17.588737
  O2        21.509020       22.734821       15.254128
  OH        22.030067       23.905851       13.475521
  HD1       23.703852       28.096596       15.093938
  HB1       22.918470       26.127958       13.702455
  HB2       22.176611       24.034584       17.410900
  HD2       23.081444       25.841751       18.648724
  HO        21.577845       23.120853       13.157929
  S         28.444534       28.895872       18.231031
  CZ        29.001705       30.521812       18.798550
  CD1       29.514349       31.340513       17.785139
  CB1       29.924536       32.659695       18.012342
  CA        29.698050       33.238640       19.266804
  C         30.036776       34.536385       19.698801
  CB2       29.040564       32.467628       20.232935
  CD2       28.713581       31.121460       20.030418
  O2        29.662434       35.088623       20.731001
  OH        30.647612       35.382774       18.820681
  HD1       29.741390       30.916378       16.818184
  HB1       30.508852       33.199123       17.281538
  HB2       28.926859       32.896122       21.217775
  HD2       28.128334       30.554588       20.739353
  HO        30.749889       36.291702       19.112251
  S         19.810051       26.726765       18.889811
  CZ        18.000435       26.692341       18.875362
  CD1       17.310600       27.864834       19.206181
  CB1       15.913716       27.887201       19.115305
  CA        15.257379       26.729763       18.679743
  C         13.863683       26.530447       18.737408
  CB2       15.967626       25.565697       18.362545
  CD2       17.367075       25.540512       18.393520
  O2        13.232245       25.626408       18.194700
  OH        13.171147       27.558420       19.306833
  HD1       17.803871       28.758827       19.558126
  HB1       15.439420       28.810017       19.415159
  HB2       15.453349       24.686737       18.002806
  HD2       18.010952       24.692354       18.213320
  HO        12.224768       27.398985       19.282974
  S         20.986378       30.863714       20.813778
  CZ        21.632618       32.138084       19.702576
  CD1       21.929989       31.938179       18.349106
  CB1       22.584789       32.860916       17.524467
  CA        22.814505       34.161087       17.990377
  C         23.422987       35.168362       17.215281
  CB2       22.429138       34.420013       19.311255
  CD2       21.870558       33.444611       20.145996
  O2        23.451597       36.346333       17.564791
  OH        24.010448       34.792458       16.042995
  HD1       21.819065       30.914440       18.023235
  HB1       22.845356       32.480133       16.547920
  HB2       22.574348       35.399128       19.743435
  HD2       21.536751       33.667358       21.148727
  HO        24.352936       35.584980       15.623161
  S         20.192957       22.761621       18.856478
  CZ        19.791821       20.999153       18.761473
  CD1       20.055672       20.199039       17.643272
  CB1       19.679232       18.850620       17.657135
  CA        19.006273       18.276199       18.742195
  C         18.834167       16.881374       18.844055
  CB2       18.717974       19.116543       19.824268
  CD2       19.002682       20.487095       19.798393
  O2        18.188789       16.212627       19.648304
  OH        19.400187       16.113699       17.868916
  HD1       20.569534       20.612276       16.787903
  HB1       20.049936       18.168180       16.906584
  HB2       18.168571       18.633825       20.619007
  HD2       18.777912       21.070490       20.679071
  HO        19.429447       15.196843       18.151987
  S         17.363903       24.978207       21.885338
  CZ        16.226643       23.624704       22.273817
  CD1       15.437107       23.793325       23.417648
  CB1       14.524471       22.835455       23.875557
  CA        14.422501       21.687374       23.080822
  C         13.654924       20.572929       23.473515
  CB2       15.096693       21.525097       21.864590
  CD2       16.040155       22.485802       21.481173
  O2        13.639093       19.447172       22.980663
  OH        13.065004       20.683729       24.698362
  HD1       15.609829       24.584431       24.132338
  HB1       13.961748       22.952082       24.789989
  HB2       14.933701       20.604076       21.324593
  HD2       16.655901       22.413124       20.596851
  HO        12.628855       19.853287       24.902672
  S         24.033566       18.371384       29.254837
  CZ        23.709217       17.816656       30.946959
  CD1       24.680412       17.104887       31.661282
  CB1       24.464695       16.690605       32.981106
  CA        23.199226       16.868717       33.552940
  C         22.902874       16.492464       34.878113
  CB2       22.198490       17.496063       32.801216
  CD2       22.459579       18.039419       31.537613
  O2        21.832897       16.615520       35.470158
  OH        23.966063       16.089231       35.631512
  HD1       25.681641       17.138741       31.257744
  HB1       25.183475       16.131855       33.562134
  HB2       21.224115       17.604080       33.254402
  HD2       21.738152       18.637367       31.000538
  HO        23.700489       16.301907       36.529205
  S         19.831573       20.199352       28.240843
  CZ        18.510664       18.985506       27.999792
  CD1       18.186201       18.473061       26.737919
  CB1       17.244656       17.449238       26.578484
  CA        16.650915       16.891014       27.716908
  C         15.706964       15.848915       27.625017
  CB2       16.933987       17.427290       28.978825
  CD2       17.826473       18.496813       29.119284
  O2        15.033838       15.360674       28.530025
  OH        15.424646       15.467808       26.346102
  HD1       18.666437       18.881311       25.860880
  HB1       16.976091       17.038918       25.616203
  HB2       16.504366       16.955482       29.850204
  HD2       18.071379       18.878889       30.099354
  HO        15.055066       14.581804       26.350136
  S         24.756336       31.635796       20.199600
  CZ        25.639563       32.887856       19.236008
  CD1       26.256105       32.596313       18.013302
  CB1       26.932943       33.579975       17.282255
  CA        27.198380       34.844139       17.822287
  C         27.881817       35.883759       17.160723
  CB2       26.762241       35.039753       19.138229
  CD2       25.924919       34.135765       19.802937
  O2        28.051582       37.019569       17.598568
  OH        28.408852       35.548664       15.948053
  HD1       26.296654       31.598785       17.601284
  HB1       27.252665       33.298832       16.289675
  HB2       26.956251       35.940075       19.702370
  HD2       25.506931       34.310146       20.783415
  HO        28.641117       36.431740       15.651685
  S         24.122181       33.314655       24.545839
  CZ        22.518703       33.977821       24.030790
  CD1       21.569109       32.985748       23.758472
  CB1       20.277199       33.306038       23.324299
  CA        19.969116       34.654991       23.110725
  C         18.747948       35.213703       22.684004
  CB2       20.950542       35.639824       23.275295
  CD2       22.233597       35.315613       23.732203
  O2        18.504450       36.390507       22.426321
  OH        17.823826       34.309368       22.249508
  HD1       21.851606       31.970098       23.993227
  HB1       19.545998       32.514397       23.252563
  HB2       20.859215       36.657772       22.926147
  HD2       23.010036       36.064095       23.674118
  HO        17.041348       34.781319       21.955240
  S         18.868349       29.568502       23.484486
  CZ        17.354195       29.856985       22.535633
  CD1       16.296556       28.946115       22.644505
  CB1       15.065096       29.271988       22.063614
  CA        14.902343       30.462072       21.344280
  C         13.728884       30.826210       20.654369
  CB2       16.022274       31.275440       21.133587
  CD2       17.269894       30.970139       21.690697
  O2        13.520870       31.775782       19.902288
  OH        12.593868       30.127661       20.944883
  HD1       16.508118       28.062647       23.228626
  HB1       14.296843       28.513412       22.034588
  HB2       15.966497       32.193295       20.567074
  HD2       18.055508       31.685410       21.496635
  HO        11.872049       30.390604       20.369171
  S         17.324961       25.810232       25.826834
  CZ        15.995793       26.371775       26.919668
  CD1       16.293606       27.366198       27.859144
  CB1       15.279444       27.927553       28.644329
  CA        13.932719       27.662792       28.367853
  C         12.857063       28.304028       29.013859
  CB2       13.677205       26.629406       27.458447
  CD2       14.673062       25.944801       26.751528
  O2        11.683694       27.938740       28.995808
  OH        13.274258       29.232862       29.921503
  HD1       17.326992       27.669107       27.941828
  HB1       15.493565       28.657541       29.410982
  HB2       12.665516       26.355270       27.198008
  HD2       14.384631       25.237333       25.988106
  HO        12.482339       29.489775       30.399490
  S         18.815842       30.219185       27.137098
  CZ        17.452255       31.023436       26.259462
  CD1       17.365400       32.417309       26.160688
  CB1       16.362631       33.003956       25.379379
  CA        15.313738       32.252262       24.836290
  C         14.261788       32.849983       24.114054
  CB2       15.311643       30.867897       25.045280
  CD2       16.362877       30.293060       25.769598
  O2        13.210078       32.394520       23.670218
  OH        14.550529       34.125153       23.725269
  HD1       18.131699       33.040524       26.597591
  HB1       16.444435       34.053486       25.137981
  HB2       14.454804       30.310486       24.696579
  HD2       16.425777       29.234333       25.973616
  HO        13.869132       34.415649       23.114594
  S         22.975397       32.365345       27.626745
  CZ        22.354683       34.060253       27.491493
  CD1       21.029757       34.396259       27.188389
  CB1       20.531010       35.687752       26.979990
  CA        21.482098       36.715187       26.977215
  C         21.176517       38.064613       26.710424
  CB2       22.832977       36.387447       27.144211
  CD2       23.281420       35.109665       27.499611
  O2        22.023941       38.937553       26.536093
  OH        19.894419       38.255466       26.285688
  HD1       20.318604       33.584969       27.238811
  HB1       19.462015       35.800804       26.875257
  HB2       23.589130       37.155067       27.070122
  HD2       24.342318       34.990990       27.663616
  HO        19.737049       39.155254       25.990379
  S         31.157663       24.976494       19.689007
  CZ        31.544380       26.744631       19.706305
  CD1       32.565990       27.119425       18.825451
  CB1       32.949902       28.449558       18.617073
  CA        32.311340       29.369156       19.457739
  C         32.573185       30.742298       19.280588
  CB2       31.348076       29.010048       20.408169
  CD2       30.933144       27.680397       20.549395
  O2        32.120346       31.654921       19.968050
  OH        33.224556       31.185446       18.167061
  HD1       33.013943       26.411232       18.144100
  HB1       33.701317       28.625210       17.861431
  HB2       30.781158       29.737513       20.970182
  HD2       30.182989       27.385406       21.268206
  HO        33.229183       32.138187       18.049213
  S         33.382675       22.509649       22.978279
  CZ        34.467140       21.203312       22.350975
  CD1       34.660805       21.001673       20.979172
  CB1       35.472782       19.931171       20.585770
  CA        36.052128       19.091595       21.544724
  C         36.937279       18.062914       21.165562
  CB2       35.826935       19.262751       22.915890
  CD2       34.969322       20.301659       23.296947
  O2        37.261299       17.086433       21.837883
  OH        37.390003       17.975710       19.881817
  HD1       34.345364       21.758690       20.276432
  HB1       35.670364       19.895580       19.524574
  HB2       36.301113       18.601017       23.625614
  HD2       34.645401       20.396643       24.322845
  HO        37.565445       17.039766       19.760084
  S         32.037052       20.751091       27.105877
  CZ        31.742649       18.979641       27.332735
  CD1       30.527075       18.402937       26.945601
  CB1       30.348278       17.014378       26.951380
  CA        31.322132       16.202141       27.544750
  C         31.234091       14.802057       27.677279
  CB2       32.510048       16.810648       27.967541
  CD2       32.723602       18.194191       27.949894
  O2        32.041058       14.013454       28.164619
  OH        30.089872       14.300829       27.129404
  HD1       29.838789       19.013197       26.379652
  HB1       29.443407       16.629969       26.504265
  HB2       33.264221       16.225372       28.472656
  HD2       33.583820       18.611473       28.452225
  HO        30.117676       13.353625       26.975658
  S         19.667044       24.488827       31.222935
  CZ        18.865742       26.111650       31.245050
  CD1       18.132200       26.581879       32.340885
  CB1       17.859514       27.945726       32.500961
  CA        18.087378       28.750608       31.378307
  C         17.693823       30.103245       31.348289
  CB2       18.838009       28.318996       30.278145
  CD2       19.265438       26.986759       30.227962
  O2        17.809082       30.962330       30.476967
  OH        17.002161       30.513803       32.449917
  HD1       18.087273       25.852068       33.135742
  HB1       17.352989       28.339460       33.369781
  HB2       19.097750       28.996544       29.478209
  HD2       19.899757       26.607954       29.440201
  HO        16.746265       31.399527       32.182301
  S         17.099195       22.920294       27.641859
  CZ        15.902972       21.651581       28.127270
  CD1       15.519085       20.710732       27.164181
  CB1       14.465580       19.831259       27.441250
  CA        13.763199       19.875650       28.651577
  C         12.703658       19.001438       28.965700
  CB2       14.142063       20.864286       29.567671
  CD2       15.194751       21.756296       29.330416
  O2        11.989575       19.035734       29.965437
  OH        12.379803       18.064980       28.028267
  HD1       16.039236       20.643326       26.220062
  HB1       14.243932       19.103855       26.674274
  HB2       13.559835       20.823822       30.476435
  HD2       15.458496       22.580088       29.977148
  HO        11.657453       17.529331       28.364229
  S         18.233755       21.276457       23.437328
  CZ        18.446571       19.478998       23.433231
  CD1       19.773685       19.049580       23.313066
  CB1       19.971588       17.684837       23.071400
  CA        18.927050       16.766075       22.913351
  C         19.142937       15.390690       22.696085
  CB2       17.615677       17.210606       23.120335
  CD2       17.383472       18.583607       23.265341
  O2        18.313210       14.487276       22.618996
  OH        20.424385       14.999489       22.440260
  HD1       20.606184       19.731136       23.407303
  HB1       20.990313       17.338327       22.978695
  HB2       16.766628       16.543089       23.123047
  HD2       16.355398       18.877537       23.417328
  HO        20.611252       14.057989       22.423553
  Au        26.549578       24.920635       29.325247
  Au        25.597767       24.990307       26.489891
  Au        26.064360       22.483894       27.776436
  Au        26.609991       24.229057       21.668823
  Au        25.663584       26.936611       22.109428
  Au        27.316502       27.040461       27.508347
  Au        28.439196       24.457682       27.176628
  Au        25.176220       22.644253       25.036797
  Au        22.962261       24.307072       25.884834
  Au        26.611891       27.096344       24.810640
  Au        25.405434       22.911703       30.892960
  Au        24.450386       26.082672       31.063671
  Au        26.808750       27.594671       30.312660
  Au        29.225372       25.537971       29.770531
  Au        28.185192       22.627365       29.721708
  Au        27.209049       21.733122       22.885403
  Au        28.392277       26.246557       22.630060
  Au        25.625647       29.029728       26.546976
  Au        29.421232       26.460085       25.521143
  Au        27.974321       21.892437       25.841774
  Au        25.581337       19.954967       26.460144
  Au        21.162909       23.372997       28.039762
  Au        22.762829       28.977303       27.339638
  Au        28.481518       29.160421       25.861483
  Au        30.324043       23.622704       25.137768
  Au        25.336174       20.446430       29.476221
  Au        27.862749       21.858757       20.327456
  Au        21.956287       24.857525       30.401333
  Au        22.400267       27.831755       29.927301
  Au        24.788921       29.489679       29.373110
  Au        27.590200       29.753914       28.544436
  Au        30.045595       27.709703       28.194540
  Au        31.232651       25.123255       27.313904
  Au        30.231791       22.272366       27.797520
  Au        27.935104       20.203970       28.170546
  Au        22.778702       19.315340       25.827427
  Au        20.674038       21.138498       26.129000
  Au        31.191898       25.773079       23.187962
  Au        30.364410       28.398804       23.741302
  Au        26.696112       31.039280       24.948599
  Au        23.846764       25.075905       21.035213
  Au        24.806282       25.081141       23.850719
  Au        24.387953       22.636776       22.357578
  Au        23.930376       24.120190       28.609884
  Au        24.684093       26.954691       28.267605
  Au        23.003485       27.075951       22.860497
  Au        22.183905       24.379995       23.233582
  Au        27.468660       24.357147       24.481403
  Au        23.810707       27.003731       25.627815
  Au        25.085707       23.001690       19.514313
  Au        25.897900       26.015789       19.379328
  Au        23.600277       27.806530       20.193764
  Au        21.137541       25.706987       20.692432
  Au        22.159389       22.821798       20.333347
  Au        23.509266       21.786446       27.166058
  Au        21.951750       26.073681       27.711191
  Au        24.868214       29.117144       23.833094
  Au        21.177174       26.478178       24.954311
  Au        22.731791       21.772940       24.417233
  Au        24.947754       20.063879       23.747536
  Au        29.358557       23.646358       22.473440
  Au        27.709368       28.983562       22.995693
  Au        21.878996       29.219419       24.736803
  Au        20.362534       23.592112       25.034344
  Au        25.446407       20.451042       20.900318
  Au        22.700253       22.017534       29.931347
  Au        28.706455       24.848022       19.852386
  Au        27.788944       27.775791       20.320820
  Au        25.746233       29.556347       21.064247
  Au        22.771305       29.828159       22.152924
  Au        20.472534       28.026743       22.435108
  Au        19.482647       25.337450       23.082636
  Au        20.347572       22.151199       22.532780
  Au        22.607653       20.399353       21.939903
  Au        27.657263       19.242359       24.420803
  Au        29.858932       21.153624       23.814146
  Au        19.371527       25.278685       27.084080
  Au        19.956335       28.043993       26.997606
  Au        23.826267       31.145279       25.667383
  Au        27.458729       20.318262       31.359732
  Au        23.223763       23.536648       32.770687
  Au        24.382568       28.840412       32.354488
  Au        29.608860       28.626623       30.829508
  Au        31.364750       23.662025       30.203182
  Au        25.112551       16.986429       25.104858
  Au        29.500170       31.496220       23.481976
  Au        28.597260       19.294392       21.569744
  Au        32.327023       27.315626       25.766186
  Au        26.125858       32.231346       28.249283
  Au        23.134716       20.349670       18.813999
  Au        27.227251       23.261314       17.785221
  Au        26.086617       28.866396       18.136255
  Au        20.383030       28.857597       19.726984
  Au        18.883497       23.777811       20.536449
  Au        20.973923       31.163237       27.282267
  Au        22.041229       19.447563       28.589964
  Au        18.348791       27.617207       24.706005
  Au        24.386196       32.288139       22.437246
  Au        31.984137       23.651546       21.458492
  Au        32.448883       21.567757       24.930321
  Au        18.647425       23.627329       29.276703
  Au        17.972313       22.341421       25.527096
762
 generated by VMD
  S         26.354830       22.185783       32.949314
  CZ        25.326351       21.461548       34.250813
  CD1       24.747784       22.284544       35.224487
  CB1       24.031122       21.736427       36.295013
  CA        23.827848       20.351904       36.338394
  C         23.132458       19.768158       37.415928
  CB2       24.378202       19.522448       35.353909
  CD2       25.068325       20.085695       34.273838
  O2        22.813000       18.583080       37.479576
  OH        22.753906       20.556793       38.462498
  HD1       24.914989       23.348240       35.140640
  HB1       23.731789       22.427795       37.068874
  HB2       24.377396       18.450981       35.489574
  HD2       25.594675       19.420441       33.605381
  HO        22.415226       19.899256       39.074501
  S         28.470343       18.916132       30.317595
  CZ        27.497040       17.392714       30.227730
  CD1       27.109528       16.987759       28.944788
  CB1       26.468479       15.753241       28.786270
  CA        26.161064       14.943388       29.886177
  C         25.464447       13.722362       29.789639
  CB2       26.547909       15.361142       31.165230
  CD2       27.272236       16.548931       31.322086
  O2        25.009281       12.952991       30.633102
  OH        25.125328       13.293873       28.539845
  HD1       27.218969       17.633116       28.085720
  HB1       26.321213       15.327229       27.804798
  HB2       26.392429       14.721859       32.021740
  HD2       27.573908       16.874496       32.306694
  HO        24.691235       12.451926       28.695698
  S         23.977730       25.234068       33.537346
  CZ        22.632717       26.163685       34.313805
  CD1       22.925665       27.160490       35.252213
  CB1       21.919401       28.042118       35.664764
  CA        20.605810       27.801758       35.244270
  C         19.491371       28.585548       35.603550
  CB2       20.288586       26.727732       34.404087
  CD2       21.319105       25.932806       33.888172
  O2        18.310692       28.405352       35.313675
  OH        19.867546       29.699476       36.295074
  HD1       23.942739       27.302933       35.586395
  HB1       22.185059       28.835529       36.347672
  HB2       19.289131       26.538389       34.041218
  HD2       21.138344       25.109140       33.213398
  HO        19.039074       30.093382       36.578064
  S         22.602627       21.002798       32.023117
  CZ        20.904736       20.698931       32.571854
  CD1       19.829136       21.131056       31.786674
  CB1       18.509195       20.823481       32.137848
  CA        18.237232       20.324766       33.417492
  C         16.950052       20.127293       33.955757
  CB2       19.324131       20.054474       34.257591
  CD2       20.656113       20.157690       33.838902
  O2        16.570694       19.704956       35.045822
  OH        15.931010       20.838219       33.392967
  HD1       20.109356       21.548471       30.830801
  HB1       17.652826       20.974918       31.497391
  HB2       19.104904       19.542572       35.183002
  HD2       21.445868       19.820240       34.493797
  HO        15.121050       20.579910       33.838898
  S         26.999966       28.862303       32.452454
  CZ        27.284452       27.427074       33.517944
  CD1       27.603724       26.191074       32.943172
  CB1       27.956245       25.060652       33.690079
  CA        27.944298       25.258722       35.075966
  C         28.179359       24.093285       35.832184
  CB2       27.556381       26.469641       35.661831
  CD2       27.137104       27.568857       34.902924
  O2        28.276581       24.020977       37.055214
  OH        28.559738       22.965679       35.165577
  HD1       27.703764       26.116673       31.870399
  HB1       28.212931       24.158087       33.155380
  HB2       27.561684       26.548134       36.738976
  HD2       26.822214       28.558062       35.200802
  HO        28.988733       22.348948       35.763248
  S         22.302120       28.663326       32.359509
  CZ        21.678698       30.352917       32.178230
  CD1       20.935368       30.968445       33.192490
  CB1       20.437561       32.264084       33.009136
  CA        20.648033       32.978283       31.823498
  C         20.234671       34.312275       31.636307
  CB2       21.366638       32.347980       30.800531
  CD2       21.878492       31.058041       30.985319
  O2        20.719273       35.115887       30.842663
  OH        19.489868       34.874588       32.631115
  HD1       20.814486       30.452171       34.133408
  HB1       19.816441       32.683987       33.786541
  HB2       21.443624       32.910416       29.881727
  HD2       22.367304       30.651039       30.112461
  HO        19.544708       35.798752       32.377125
  S         30.434523       26.566772       31.609009
  CZ        32.243301       26.634296       31.613686
  CD1       33.036926       25.670891       32.247837
  CB1       34.412838       25.803310       32.470207
  CA        35.028931       26.971285       32.005028
  C         36.421093       27.126844       32.157024
  CB2       34.248394       27.931629       31.350323
  CD2       32.890064       27.748203       31.065010
  O2        37.096180       28.103210       31.838465
  OH        37.032894       26.235277       32.988514
  HD1       32.589031       24.708923       32.449013
  HB1       34.986347       24.997656       32.904335
  HB2       34.695847       28.874454       31.072256
  HD2       32.381790       28.453846       30.424555
  HO        37.972107       26.423851       32.925804
  S         30.023266       30.745001       29.505432
  CZ        29.406359       31.996712       30.658222
  CD1       29.232311       33.301601       30.181622
  CB1       28.627079       34.302139       30.951542
  CA        28.058004       34.004307       32.195595
  C         27.368542       34.958462       32.970070
  CB2       28.189156       32.679920       32.630363
  CD2       28.859732       31.684937       31.908894
  O2        26.830654       34.859615       34.070747
  OH        27.387503       36.212566       32.433887
  HD1       29.716303       33.597252       29.262476
  HB1       28.563229       35.271729       30.480042
  HB2       27.703211       32.435654       33.563465
  HD2       28.987856       30.692614       32.315544
  HO        27.223602       36.820770       33.158348
  S         30.009956       22.653748       31.802084
  CZ        30.674725       21.017654       32.199100
  CD1       30.531212       20.311451       33.399467
  CB1       30.921505       18.968742       33.470005
  CA        31.746370       18.398502       32.492950
  C         32.251453       17.087317       32.599026
  CB2       32.112980       19.212574       31.414488
  CD2       31.413628       20.402802       31.181185
  O2        32.943783       16.435066       31.820688
  OH        31.725399       16.284832       33.568504
  HD1       29.976015       20.756279       34.212109
  HB1       30.679943       18.362362       34.330490
  HB2       32.755238       18.811516       30.644331
  HD2       31.469307       20.961205       30.258387
  HO        32.322277       15.534329       33.522934
  S         33.002602       24.828665       28.909311
  CZ        34.096924       23.422745       28.589893
  CD1       34.560223       23.273020       27.277248
  CB1       35.452915       22.237648       26.975220
  CA        35.773582       21.234892       27.898180
  C         36.465218       20.040722       27.613342
  CB2       35.304523       21.415167       29.204952
  CD2       34.504036       22.505522       29.566135
  O2        36.681175       19.067495       28.332203
  OH        36.926811       19.959999       26.332317
  HD1       34.164131       23.934546       26.520967
  HB1       35.852921       22.262272       25.972300
  HB2       35.592236       20.644947       29.905270
  HD2       34.074169       22.662075       30.544479
  HO        37.254189       19.058039       26.361868
  S         28.468666       21.714176       17.932240
  CZ        30.259401       21.450981       17.917191
  CD1       31.050648       22.225771       17.060595
  CB1       32.379364       21.863827       16.808355
  CA        32.890175       20.692463       17.380316
  C         34.173325       20.220757       17.039026
  CB2       32.091621       19.885509       18.199633
  CD2       30.765453       20.258736       18.448784
  O2        34.612167       19.119190       17.362289
  OH        34.996071       20.905575       16.193632
  HD1       30.694475       23.145132       16.619711
  HB1       33.048035       22.491056       16.237453
  HB2       32.437778       18.927814       18.559441
  HD2       30.155693       19.615246       19.065689
  HO        35.684856       20.276222       15.967589
  S         26.212282       25.680716       16.796705
  CZ        27.471851       26.730068       16.029470
  CD1       28.814257       26.424500       15.774995
  CB1       29.690382       27.298697       15.120506
  CA        29.165524       28.471275       14.563910
  C         30.078373       29.403934       14.032478
  CB2       27.797707       28.747690       14.677370
  CD2       27.019522       27.958391       15.532699
  O2        29.775043       30.447048       13.457623
  OH        31.418205       29.295403       14.264203
  HD1       29.181307       25.442371       16.034182
  HB1       30.683191       26.919355       14.928346
  HB2       27.449978       29.684044       14.266477
  HD2       25.966026       28.102962       15.721727
  HO        31.934113       30.075533       14.047688
  S         26.329819       18.404802       21.428947
  CZ        26.317341       16.985067       20.306284
  CD1       25.505083       17.107645       19.172571
  CB1       25.488117       16.054583       18.250141
  CA        26.287563       14.922827       18.450642
  C         26.326550       13.917162       17.464399
  CB2       27.214493       14.904509       19.499765
  CD2       27.219662       15.925374       20.457842
  O2        26.985617       12.883307       17.378752
  OH        25.465603       14.057201       16.415695
  HD1       24.827755       17.947155       19.118748
  HB1       24.884090       16.179054       17.363495
  HB2       27.889290       14.075319       19.653360
  HD2       27.947300       15.873560       21.254282
  HO        25.589254       13.302092       15.835953
  S         30.627499       20.199455       22.024719
  CZ        31.529259       18.630396       22.057755
  CD1       32.299950       18.363176       23.195629
  CB1       33.008099       17.164589       23.343975
  CA        33.049931       16.270229       22.267632
  C         33.821297       15.096601       22.381828
  CB2       32.300030       16.548517       21.118568
  CD2       31.504627       17.696032       21.015406
  O2        34.010223       14.281478       21.481606
  OH        34.441246       14.915791       23.583305
  HD1       32.306538       18.982422       24.080471
  HB1       33.515873       16.958687       24.274693
  HB2       32.293926       15.846806       20.297581
  HD2       30.960789       17.866030       20.097908
  HO        34.934776       14.092475       23.597651
  S         25.979862       31.339951       30.407097
  CZ        25.030876       32.497803       31.424461
  CD1       24.680618       32.289707       32.763908
  CB1       24.087463       33.318138       33.505943
  CA        23.659313       34.496635       32.883049
  C         22.988317       35.555626       33.526291
  CB2       23.931355       34.626686       31.515850
  CD2       24.609371       33.658749       30.765190
  O2        22.858044       36.715866       33.142349
  OH        22.599892       35.244106       34.796200
  HD1       24.985825       31.344883       33.188900
  HB1       23.916243       33.225693       34.568298
  HB2       23.713245       35.553177       31.005463
  HD2       24.861626       33.778145       29.721849
  HO        21.975138       35.933685       35.032379
  S         26.883421       33.222073       26.199535
  CZ        28.616343       33.716389       26.369400
  CD1       28.883831       35.058777       26.663618
  CB1       30.182999       35.491863       26.954693
  CA        31.250582       34.590107       27.040039
  C         32.519371       34.970024       27.521017
  CB2       30.977486       33.262199       26.690395
  CD2       29.685545       32.812817       26.391975
  O2        33.486706       34.219383       27.627581
  OH        32.724857       36.289627       27.798584
  HD1       28.051029       35.745945       26.690214
  HB1       30.368752       36.483917       27.339142
  HB2       31.757326       32.516655       26.640625
  HD2       29.590305       31.759796       26.171667
  HO        33.640503       36.456100       28.034157
  S         31.839857       29.281651       26.996487
  CZ        33.432236       29.554802       27.812471
  CD1       34.341385       28.496326       27.926971
  CB1       35.632992       28.770132       28.392601
  CA        35.956490       30.083788       28.752777
  C         37.255371       30.470089       29.138815
  CB2       34.949768       31.056463       28.774620
  CD2       33.655628       30.855444       28.279835
  O2        37.592525       31.550882       29.617043
  OH        38.149918       29.450138       29.280336
  HD1       34.063927       27.500084       27.615644
  HB1       36.419617       28.030102       28.391594
  HB2       35.240929       32.063286       29.035318
  HD2       32.888691       31.611431       28.198030
  HO        38.925457       29.903620       29.618717
  S         33.161156       25.448483       24.599113
  CZ        34.236080       26.112030       23.302729
  CD1       33.866081       27.125225       22.410086
  CB1       34.768299       27.612366       21.456720
  CA        36.063671       27.107483       21.291252
  C         36.977852       27.616901       20.347649
  CB2       36.434109       26.071264       22.156868
  CD2       35.532627       25.614155       23.125675
  O2        38.145706       27.258038       20.213734
  OH        36.543533       28.560610       19.463669
  HD1       32.889755       27.578871       22.496834
  HB1       34.455673       28.385374       20.770252
  HB2       37.423790       25.649118       22.062763
  HD2       35.891804       24.793465       23.728981
  HO        37.276062       28.932518       18.966938
  S         27.692402       17.038626       25.274971
  CZ        28.365437       15.688288       24.275036
  CD1       27.526096       14.609971       23.970230
  CB1       28.079041       13.610107       23.161106
  CA        29.403584       13.610622       22.707397
  C         30.034924       12.532258       22.056137
  CB2       30.201073       14.701882       23.072615
  CD2       29.673592       15.785150       23.785667
  O2        31.203362       12.314700       21.743046
  OH        29.232447       11.432419       21.972401
  HD1       26.523239       14.639444       24.370119
  HB1       27.452324       12.765771       22.914495
  HB2       31.265181       14.666873       22.891087
  HD2       30.275820       16.658571       23.987942
  HO        29.744488       10.715760       21.590509
  S         23.014965       17.144815       24.714224
  CZ        22.124624       16.075964       25.872234
  CD1       22.622284       14.798002       26.153694
  CB1       21.873598       13.980402       27.008709
  CA        20.678282       14.421574       27.588959
  C         19.855604       13.628455       28.413317
  CB2       20.242340       15.728835       27.341747
  CD2       20.932903       16.544983       26.437824
  O2        18.709620       13.905077       28.760738
  OH        20.303602       12.365546       28.668081
  HD1       23.582436       14.412540       25.843927
  HB1       22.333302       13.049642       27.306713
  HB2       19.323084       16.048122       27.810211
  HD2       20.453585       17.423326       26.031382
  HO        19.723928       12.017169       29.349413
  S         31.765591       30.291338       23.112038
  CZ        33.161942       30.896425       24.092009
  CD1       34.095085       29.996565       24.620865
  CB1       35.264091       30.472548       25.226643
  CA        35.506081       31.847984       25.325462
  C         36.706215       32.354626       25.862520
  CB2       34.533302       32.753685       24.885540
  CD2       33.365910       32.268147       24.284239
  O2        37.124161       33.499340       26.022120
  OH        37.598404       31.376167       26.189901
  HD1       33.993008       28.925152       24.710999
  HB1       35.965801       29.739906       25.597191
  HB2       34.684608       33.823044       24.877968
  HD2       32.669361       32.962399       23.837793
  HO        38.338390       31.788593       26.641499
  S         27.581015       32.439838       23.177835
  CZ        27.846233       34.227554       23.277336
  CD1       29.112398       34.815186       23.169823
  CB1       29.258450       36.194290       23.361704
  CA        28.139034       36.993076       23.624327
  C         28.270838       38.331329       24.045256
  CB2       26.853645       36.438183       23.624592
  CD2       26.729210       35.056564       23.435648
  O2        27.337009       39.129452       24.006445
  OH        29.546913       38.811081       24.090605
  HD1       29.902309       34.098499       23.000038
  HB1       30.245136       36.591564       23.548992
  HB2       25.955368       37.029350       23.724960
  HD2       25.769339       34.571896       23.536533
  HO        29.479826       39.718056       24.397993
  S         24.168472       22.218193       17.574032
  CZ        25.304071       21.200342       16.599037
  CD1       25.884115       20.077469       17.201395
  CB1       26.910873       19.379852       16.553913
  CA        27.427391       19.815283       15.327621
  C         28.610229       19.347130       14.721598
  CB2       26.805498       20.946651       14.785928
  CD2       25.711281       21.629719       15.330200
  O2        29.120041       19.865913       13.730888
  OH        29.267387       18.289654       15.278831
  HD1       25.557985       19.807665       18.195036
  HB1       27.324591       18.494717       17.014194
  HB2       27.225452       21.313774       13.861089
  HD2       25.306757       22.473217       14.790448
  HO        30.058773       18.123690       14.761326
  S         21.965429       18.948271       20.162113
  CZ        22.431910       17.205120       20.303766
  CD1       22.111858       16.294127       19.289955
  CB1       22.353640       14.930545       19.495590
  CA        23.117043       14.457940       20.569830
  C         23.584671       13.129331       20.530394
  CB2       23.436909       15.393551       21.561016
  CD2       23.139912       16.754900       21.424570
  O2        24.424969       12.676256       21.304428
  OH        23.348978       12.349158       19.436617
  HD1       21.461477       16.468946       18.445621
  HB1       22.081749       14.263821       18.690601
  HB2       24.017038       15.035669       22.398767
  HD2       23.549166       17.395346       22.191906
  HO        23.766083       11.508606       19.639324
  S         23.725277       28.864113       18.070992
  CZ        23.322124       27.476713       16.980656
  CD1       23.080788       27.628651       15.609949
  CB1       22.804613       26.505093       14.821602
  CA        22.529331       25.277916       15.436820
  C         22.068447       24.215935       14.633470
  CB2       22.702488       25.126663       16.817904
  CD2       23.041996       26.246225       17.586962
  O2        21.663166       23.149361       15.090364
  OH        22.077589       24.322063       13.273577
  HD1       23.174913       28.576649       15.101101
  HB1       22.726086       26.670795       13.757223
  HB2       22.528143       24.172239       17.292446
  HD2       23.081535       26.205975       18.665524
  HO        21.519581       23.582680       13.021493
  S         28.425011       29.053900       18.348305
  CZ        28.891516       30.799568       18.454338
  CD1       29.318947       31.566809       17.364035
  CB1       29.720825       32.903168       17.476826
  CA        29.596848       33.488373       18.742638
  C         29.865906       34.855961       18.949320
  CB2       29.182482       32.751297       19.858496
  CD2       28.800753       31.412548       19.709770
  O2        29.785778       35.536301       19.969727
  OH        30.314102       35.595966       17.894777
  HD1       29.406246       31.042719       16.423737
  HB1       30.146311       33.421688       16.630331
  HB2       29.093674       33.153912       20.856724
  HD2       28.478142       30.849617       20.573181
  HO        30.390572       36.506161       18.190281
  S         20.349522       27.025909       18.766188
  CZ        18.601837       26.652287       18.479317
  CD1       17.587231       27.230206       19.251822
  CB1       16.260902       27.034147       18.848587
  CA        15.894047       26.084738       17.887175
  C         14.561874       25.771996       17.550793
  CB2       16.910646       25.392384       17.218277
  CD2       18.233135       25.799047       17.432301
  O2        14.181962       24.991440       16.680735
  OH        13.554552       26.313637       18.294147
  HD1       17.810413       27.897718       20.071032
  HB1       15.409821       27.465679       19.354492
  HB2       16.799484       24.665453       16.427233
  HD2       18.974030       25.182045       16.945608
  HO        12.716000       26.315792       17.826784
  S         20.944664       31.170092       20.920580
  CZ        21.740389       32.262840       19.716782
  CD1       22.021006       31.720297       18.456951
  CB1       22.530050       32.533573       17.437292
  CA        22.949984       33.854862       17.632734
  C         23.447878       34.611210       16.553009
  CB2       22.686268       34.350243       18.915478
  CD2       22.158352       33.577381       19.956758
  O2        23.863613       35.767853       16.549078
  OH        23.554832       33.934326       15.373558
  HD1       21.693104       30.737370       18.152222
  HB1       22.671677       32.038284       16.487991
  HB2       23.040062       35.324516       19.219109
  HD2       21.952402       34.003750       20.927496
  HO        24.077902       34.459896       14.763799
  S         20.537346       23.097740       18.844767
  CZ        20.044327       21.357349       18.780195
  CD1       20.270618       20.653688       17.591179
  CB1       19.840191       19.322645       17.534948
  CA        19.058722       18.710438       18.522198
  C         18.728767       17.345421       18.406525
  CB2       18.606739       19.528666       19.564487
  CD2       19.072983       20.846066       19.649204
  O2        18.131218       16.584734       19.164701
  OH        19.196880       16.759794       17.267006
  HD1       20.789444       21.055351       16.733305
  HB1       20.122740       18.750343       16.663683
  HB2       17.944983       19.114948       20.311066
  HD2       18.733252       21.449747       20.477814
  HO        18.907230       15.845875       17.316631
  S         17.347187       24.900312       21.800821
  CZ        16.172441       23.543966       22.039085
  CD1       15.444516       23.281063       23.205837
  CB1       14.639530       22.146675       23.365150
  CA        14.396981       21.290257       22.284433
  C         13.592442       20.136600       22.370190
  CB2       15.052864       21.580425       21.082001
  CD2       15.874267       22.707298       20.956795
  O2        13.504536       19.221382       21.554586
  OH        13.085862       19.943424       23.621861
  HD1       15.556671       23.891392       24.089844
  HB1       14.175206       21.907461       24.310505
  HB2       14.929699       20.883251       20.266354
  HD2       16.253727       22.950504       19.975279
  HO        12.524132       19.166672       23.569643
  S         24.067005       18.302147       28.833971
  CZ        23.374517       17.480022       30.290257
  CD1       24.090803       17.629513       31.483856
  CB1       23.669832       16.971165       32.645504
  CA        22.446577       16.290512       32.624096
  C         21.990149       15.673324       33.805687
  CB2       21.662893       16.232561       31.465395
  CD2       22.177887       16.753496       30.272293
  O2        20.805666       15.363980       33.914352
  OH        22.728554       15.915140       34.926777
  HD1       24.988508       18.229073       31.516987
  HB1       24.301640       17.100178       33.511894
  HB2       20.785278       15.606150       31.527433
  HD2       21.743572       16.582598       29.298328
  HO        22.158689       15.725516       35.675713
  S         19.790104       20.269642       28.535767
  CZ        18.557230       18.946306       28.464603
  CD1       17.921320       18.663143       27.249874
  CB1       16.928158       17.677242       27.208313
  CA        16.485132       17.001551       28.351673
  C         15.410397       16.091835       28.299038
  CB2       17.078236       17.306175       29.582747
  CD2       18.064001       18.300104       29.604473
  O2        14.902796       15.524464       29.263880
  OH        14.779066       15.929500       27.100866
  HD1       18.190983       19.194931       26.349335
  HB1       16.646374       17.313120       26.231344
  HB2       16.718893       16.817171       30.476168
  HD2       18.514996       18.448143       30.574606
  HO        14.123944       15.265715       27.328487
  S         24.831333       31.706209       20.238321
  CZ        25.605732       32.912460       19.133183
  CD1       25.861725       32.494648       17.821726
  CB1       26.376760       33.423820       16.909897
  CA        26.604345       34.745277       17.312477
  C         27.144205       35.654308       16.380999
  CB2       26.412682       35.110268       18.650454
  CD2       25.958286       34.185150       19.597929
  O2        27.445707       36.789459       16.743000
  OH        27.473953       35.169506       15.149403
  HD1       25.646336       31.473118       17.545099
  HB1       26.584602       33.114563       15.896194
  HB2       26.583261       36.089787       19.072229
  HD2       25.816833       34.427540       20.640835
  HO        27.968977       35.861870       14.705334
  S         23.768236       33.172401       24.587395
  CZ        22.109356       33.675583       24.066677
  CD1       21.018330       32.832096       24.308220
  CB1       19.673655       33.140381       24.069654
  CA        19.447983       34.384720       23.468945
  C         18.154428       34.785137       23.079271
  CB2       20.524773       35.219818       23.147581
  CD2       21.852795       34.916042       23.470371
  O2        17.810282       35.751434       22.402245
  OH        17.123653       33.938602       23.364681
  HD1       21.193306       31.832495       24.677864
  HB1       18.913921       32.415218       24.321497
  HB2       20.317972       36.185188       22.709667
  HD2       22.684216       35.597874       23.368864
  HO        16.294062       34.371307       23.149830
  S         18.890537       29.442060       23.645926
  CZ        17.371336       29.735733       22.706625
  CD1       16.192574       28.980276       22.718887
  CB1       15.113895       29.232891       21.862791
  CA        15.095334       30.307636       20.965656
  C         13.968737       30.547756       20.154020
  CB2       16.240501       31.110790       21.027294
  CD2       17.337473       30.847748       21.856577
  O2        13.824547       31.405167       19.285332
  OH        13.105344       29.511984       19.948254
  HD1       16.039427       28.084175       23.302082
  HB1       14.207682       28.649204       21.930637
  HB2       16.266624       32.040829       20.478756
  HD2       18.199865       31.497562       21.879791
  HO        12.672339       29.830631       19.152889
  S         17.282095       25.527889       25.672369
  CZ        15.615919       25.760895       26.340139
  CD1       15.321648       25.495163       27.682903
  CB1       13.981627       25.546730       28.085289
  CA        12.927572       25.971676       27.267525
  C         11.587318       26.055326       27.694626
  CB2       13.286842       26.259668       25.945299
  CD2       14.590115       26.113708       25.454998
  O2        10.585561       26.408070       27.076012
  OH        11.360456       25.516010       28.926838
  HD1       16.078863       25.216396       28.400841
  HB1       13.813482       25.410101       29.143406
  HB2       12.475870       26.398659       25.245628
  HD2       14.845514       26.208900       24.409906
  HO        10.419351       25.639324       29.070833
  S         19.007732       29.961842       28.227242
  CZ        17.372650       30.140862       27.471817
  CD1       17.242519       31.254765       26.633718
  CB1       16.122591       31.365290       25.800842
  CA        15.080647       30.440723       25.941334
[truncated: 61,437,359 more chars]
